# Supplementary material for: Precipitation data in Seoul, Korea during 1778–1907
Source: Sci Data. 2024 May 31;11:566. doi: 10.1038/s41597-024-03335-8 (PMC11143334; doi:10.1038/s41597-024-03335-8)
Supplement: Supplementary file 1 — daily precipitation data as MS excel format [file 41597_2024_3335_MOESM1_ESM.xlsx]

## Sheet: daily_data
yy	mm	dd	wx	wx_code	swx	srn	rwx	rrn	flag_a-d	flag_e	flag_i-j
1778	1	1	晴	85	1		1
1778	1	2	晴	85	1		1
1778	1	3	晴	85	1		1
1778	1	4	晴	85	1		1
1778	1	5	晴	85	1		1
1778	1	6	晴	85	1		1
1778	1	7	晴	85	1		1
1778	1	8	晴	85	1		1
1778	1	9	晴	85	1		1
1778	1	10	晴	85	1		1
1778	1	11	晴	85	1		1
1778	1	12	晴	85	1		1
1778	1	13	晴	85	1		1
1778	1	14	晴	85	1		1
1778	1	15	晴	85	1		1
1778	1	16	或晴或雪	118	8	0	8	0		e
1778	1	17	晴	85	1		1
1778	1	18	晴	85	1		1
1778	1	19	晴	85	1		1
1778	1	20	晴	85	1		1
1778	1	21	晴	85	1		1
1778	1	22	晴	85	1		1
1778	1	23	雪	21	8	0	8	0		e
1778	1	24	晴	85	1		1
1778	1	25	晴	85	1		1
1778	1	26	晴	85	1		1
1778	1	27	晴	85	1		1
1778	1	28	晴	85	1		1
1778	1	29	晴	85	1		1
1778	1	30	晴	85	1		1
1778	1	31	晴	85	1		1
1778	2	1	晴	85	1		1
1778	2	2	或雪或陰	102	8	0	8	0		e
1778	2	3	晴	85	1		1
1778	2	4	晴	85	1		1
1778	2	5	晴	85	1		1
1778	2	6	晴	85	1		1
1778	2	7	晴	85	1		1
1778	2	8	雨	32	7	24	7	24
1778	2	9	晴	85	1		1
1778	2	10	晴	85	1		1
1778	2	11	晴	85	1		1
1778	2	12	晴	85	1		1
1778	2	13	晴	85	1		1
1778	2	14	雨	32	7	5.75	7	5.75
1778	2	15	晴	85	1	2.25	7	2.25
1778	2	16	晴	85	1		1
1778	2	17	晴	85	1		1
1778	2	18	晴	85	1		1
1778	2	19	晴	85	1		1
1778	2	20	晴	85	1		1
1778	2	21	晴	85	1		1
1778	2	22	晴	85	1		1
1778	2	23	晴	85	1		1
1778	2	24	晴	85	1		1
1778	2	25	雪	21	8	0	8	0		e
1778	2	26	晴	85	1		1
1778	2	27	晴	85	1		1
1778	2	28	晴	85	1		1
1778	3	1	晴	85	1		1
1778	3	2	晴	85	1		1
1778	3	3	晴	85	1		1
1778	3	4	晴	85	1		1
1778	3	5	晴	85	1		1
1778	3	6	晴	85	1		1
1778	3	7	晴	85	1		1
1778	3	8	晴	85	1		1
1778	3	9	雪	21	8	0	8	0		e
1778	3	10	晴	85	1		1
1778	3	11	晴	85	1		1
1778	3	12	晴	85	1		1
1778	3	13	晴	85	1		1
1778	3	14	晴	85	1		1
1778	3	15	晴	85	1		1
1778	3	16	晴	85	1		1
1778	3	17	晴	85	1		1
1778	3	18	晴	85	1		1
1778	3	19	晴	85	1		1
1778	3	20	晴	85	1		1
1778	3	21	晴	85	1		1
1778	3	22	晴	85	1		1
1778	3	23	晴	85	1		1
1778	3	24	晴	85	1		1
1778	3	25	晴	85	1		1
1778	3	26	晴	85	1		1
1778	3	27	晴	85	1		1
1778	3	28	晴	85	1		1
1778	3	29	晴	85	1		1
1778	3	30	晴	85	1		1
1778	3	31	晴	85	1		1
1778	4	1	晴	85	1		1
1778	4	2	晴	85	1		1
1778	4	3	晴	85	1		1
1778	4	4	晴	85	1		1
1778	4	5	晴	85	1		1
1778	4	6	晴	85	1		1
1778	4	7	晴	85	1		1
1778	4	8	晴	85	1		1
1778	4	9	晴	85	1		1
1778	4	10	晴	85	1		1
1778	4	11	晴	85	1		1
1778	4	12	晴	85	1		1
1778	4	13	晴	85	1		1
1778	4	14	晴	85	1		1
1778	4	15	晴	85	1		1
1778	4	16	晴	85	1		1
1778	4	17	晴	85	1		1
1778	4	18	晴	85	1		1
1778	4	19	晴	85	1		1
1778	4	20	晴	85	1		1
1778	4	21	晴	85	1		1
1778	4	22	朝雨暮晴	59	7	0	7	0		e
1778	4	23	晴	85	1		1
1778	4	24	晴	85	1		1
1778	4	25	晴	85	1		1
1778	4	26	晴	85	1		1
1778	4	27	晴	85	1	12.6667	7	12.6667
1778	4	28	或陰或晴	115	3	3.33333	7	3.33333
1778	4	29	晴	85	1		1
1778	4	30	晴	85	1		1
1778	5	1	晴	85	1		1
1778	5	2	晴	85	1		1
1778	5	3	晴	85	1		1
1778	5	4	晴	85	1		1
1778	5	5	雨	32	7	32.2	7	32.2
1778	5	6	晴	85	1	13.8	7	13.8
1778	5	7	晴	85	1		1
1778	5	8	晴	85	1		1
1778	5	9	晴	85	1		1
1778	5	10	雨	32	7	13.125	7	13.125	b
1778	5	11	晴	85	1	0.875	7	0.875
1778	5	12	晴	85	1		1
1778	5	13	晴	85	1		1
1778	5	14	晴	85	1		1
1778	5	15	晴	85	1		1
1778	5	16	晴	85	1		1
1778	5	17	晴	85	1		1
1778	5	18	晴	85	1		1
1778	5	19	晴	85	1		1
1778	5	20	晴	85	1		1
1778	5	21	晴	85	1		1
1778	5	22	晴	85	1		1
1778	5	23	晴	85	1		1
1778	5	24	晴	85	1		1
1778	5	25	晴	85	1		1
1778	5	26	晴	85	1		1
1778	5	27	晴	85	1		1
1778	5	28	晴	85	1		1
1778	5	29	晴	85	1		1
1778	5	30	晴	85	1		1
1778	5	31	晴	85	1		1
1778	6	1	晴	85	1		1
1778	6	2	晴	85	1		1
1778	6	3	晴	85	1		1
1778	6	4	晴	85	1		1
1778	6	5	晴	85	1		1
1778	6	6	晴	85	1		1
1778	6	7	晴	85	1		1
1778	6	8	晴	85	1		1
1778	6	9	雨	32	7	26	7	26
1778	6	10	晴	85	1		1
1778	6	11	晴	85	1		1
1778	6	12	晴	85	1		1
1778	6	13	晴	85	1		1
1778	6	14	晴	85	1		1
1778	6	15	晴	85	1		1
1778	6	16	晴	85	1		1
1778	6	17	晴	85	1		1
1778	6	18	晴	85	1		1
1778	6	19	晴	85	1		1
1778	6	20	晴	85	1		1
1778	6	21	晴	85	1		1
1778	6	22	晴	85	1		1
1778	6	23	雨	32	7	10.2	7	10.2	b
1778	6	24	雨	32	7	22.8	7	22.8	b
1778	6	25	雨	32	7	33.8889	7	33.8889	b
1778	6	26	雨	32	7	11.1111	7	11.1111
1778	6	27	雨	32	7	2	7	2
1778	6	28	晴	85	1		1
1778	6	29	晴	85	1	4.66667	7	4.66667	b
1778	6	30	晴	85	1	7.33333	7	7.33333
1778	7	1	晴	85	1		1
1778	7	2	晴	85	1		1
1778	7	3	雨	32	7	3.33333	7	3.33333
1778	7	4	雨	32	7	62.6667	7	62.6667
1778	7	5	或陰或雨	113	7	0	7	0		e
1778	7	6	晴	85	1		1
1778	7	7	晴	85	1		1
1778	7	8	晴	85	1		1
1778	7	9	朝陰暮雨	66	7	5.66667	7	5.66667
1778	7	10	晴	85	1	28.3333	7	28.3333
1778	7	11	晴	85	1		1
1778	7	12	朝陰暮雨	66	7	0	7	0		e
1778	7	13	雨	32	7	16	7	16
1778	7	14	陰	41	3		3
1778	7	15	陰	41	3		3
1778	7	16	或陰或雨	113	7	0	7	0		e
1778	7	17	晴	85	1		1
1778	7	18	或陰或雨	113	7	0	7	0		e
1778	7	19	或晴或雨	119	7	4.33333	7	4.33333
1778	7	20	雨	32	7	7.91667	7	7.91667
1778	7	21	雨	32	7	61.75	7	61.75
1778	7	22	雨	32	7	14	7	14
1778	7	23	雨	32	7	20	7	20
1778	7	24	雨	32	7	0	7	0		e
1778	7	25	陰	41	3		3
1778	7	26	雨	32	7	12.8333	7	12.8333
1778	7	27	雨	32	7	19.1667	7	19.1667
1778	7	28	晴	85	1		1
1778	7	29	晴	85	1		1
1778	7	30	雨	32	7	0	7	0		e
1778	7	31	陰	41	3		3
1778	8	1	晴	85	1		1
1778	8	2	晴	85	1		1
1778	8	3	晴	85	1		1
1778	8	4	晴	85	1		1
1778	8	5	晴	85	1		1
1778	8	6	晴	85	1		1
1778	8	7	晴	85	1		1
1778	8	8	晴	85	1		1
1778	8	9	陰	41	3		3
1778	8	10	晴	85	1	2	7	2
1778	8	11	雨	32	7	0	7	0		e
1778	8	12	雨	32	7	40	7	40
1778	8	13	雨	32	7	4	7	4
1778	8	14	晴	85	1		1
1778	8	15	晴	85	1		1
1778	8	16	晴	85	1		1
1778	8	17	晴	85	1		1
1778	8	18	晴	85	1		1
1778	8	19	晴	85	1		1
1778	8	20	陰	41	3		3
1778	8	21	雨	32	7	44	7	44
1778	8	22	或陰或雨	113	7	0	7	0		e
1778	8	23	晴	85	1		1
1778	8	24	晴	85	1		1
1778	8	25	雨	32	7	18	7	18
1778	8	26	或陰或雨	113	7	0	7	0		e
1778	8	27	朝雨暮陰	58	7	8	7	8
1778	8	28	朝雨暮晴	59	7	26	7	26
1778	8	29	晴	85	1		1
1778	8	30	晴	85	1		1
1778	8	31	雨	32	7	42	7	42
1778	9	1	雨	32	7	32	7	32
1778	9	2	朝雨暮晴	59	7	0	7	0		e
1778	9	3	晴	85	1		1
1778	9	4	晴	85	1		1
1778	9	5	晴	85	1		1
1778	9	6	或陰或雨	113	7	0	7	0		e
1778	9	7	朝雨暮晴	59	7	4	7	4
1778	9	8	或雨或晴	109	7	0	7	0		e
1778	9	9	晴	85	1		1
1778	9	10	晴	85	1		1
1778	9	11	晴	85	1		1
1778	9	12	雨	32	7	0	7	0		e
1778	9	13	雨	32	7	8	7	8	b
1778	9	14	晴	85	1		1
1778	9	15	晴	85	1		1
1778	9	16	晴	85	1		1
1778	9	17	朝雨暮晴	59	7	0	7	0		e
1778	9	18	晴	85	1		1
1778	9	19	晴	85	1		1
1778	9	20	晴	85	1		1
1778	9	21	晴	85	1		1
1778	9	22	或晴或陰	120	3		3
1778	9	23	或晴或陰	120	3		3
1778	9	24	晴	85	1		1
1778	9	25	晴	85	1		1
1778	9	26	晴	85	1		1
1778	9	27	晴	85	1		1
1778	9	28	雨	32	7	20	7	20
1778	9	29	晴	85	1		1
1778	9	30	或陰或晴	115	3		3
1778	10	1	晴	85	1		1
1778	10	2	陰	41	3		3
1778	10	3	晴	85	1		1
1778	10	4	晴	85	1		1
1778	10	5	晴	85	1		1
1778	10	6	晴	85	1		1
1778	10	7	晴	85	1		1
1778	10	8	晴	85	1		1
1778	10	9	晴	85	1		1
1778	10	10	晴	85	1		1
1778	10	11	晴	85	1		1
1778	10	12	或陰或雨	113	7	11.25	7	11.25
1778	10	13	晴	85	1	6.75	7	6.75
1778	10	14	或陰或雨	113	7	0	7	0		e
1778	10	15	晴	85	1		1
1778	10	16	晴	85	1		1
1778	10	17	晴	85	1		1
1778	10	18	晴	85	1		1
1778	10	19	晴	85	1		1
1778	10	20	晴	85	1		1
1778	10	21	晴	85	1		1
1778	10	22	晴	85	1		1
1778	10	23	晴	85	1		1
1778	10	24	晴	85	1		1
1778	10	25	晴	85	1		1
1778	10	26	晴	85	1		1
1778	10	27	晴	85	1		1
1778	10	28	晴	85	1		1
1778	10	29	或陰或雨	113	7	2.25	7	2.25
1778	10	30	或陰或雨	113	7	3.75	7	3.75
1778	10	31	朝陰暮晴	67	3		3
1778	11	1	朝陰暮晴	67	3		3
1778	11	2	晴	85	1		1
1778	11	3	晴	85	1		1
1778	11	4	晴	85	1		1
1778	11	5	晴	85	1		1
1778	11	6	晴	85	1		1
1778	11	7	或陰或雨	113	7	0	7	0		e
1778	11	8	晴	85	1		1
1778	11	9	雨	32	7	4	7	4
1778	11	10	晴	85	1		1
1778	11	11	晴	85	1		1
1778	11	12	晴	85	1		1
1778	11	13	或雨或陰	107	7	0	7	0		e
1778	11	14	晴	85	1		1
1778	11	15	晴	85	1		1
1778	11	16	晴	85	1		1
1778	11	17	晴	85	1		1
1778	11	18	晴	85	1		1
1778	11	19	晴	85	1		1
1778	11	20	晴	85	1		1
1778	11	21	晴	85	1		1
1778	11	22	晴	85	1		1
1778	11	23	或陰或雨	113	7	0	7	0		e
1778	11	24	晴	85	1		1
1778	11	25	晴	85	1		1
1778	11	26	晴	85	1		1
1778	11	27	晴	85	1		1
1778	11	28	晴	85	1		1
1778	11	29	晴	85	1		1
1778	11	30	晴	85	1		1
1778	12	1	晴	85	1		1
1778	12	2	晴	85	1		1
1778	12	3	晴	85	1		1
1778	12	4	晴	85	1		1
1778	12	5	晴	85	1		1
1778	12	6	或雨或陰	107	7	0	7	0		e
1778	12	7	晴	85	1		1
1778	12	8	晴	85	1		1
1778	12	9	晴	85	1		1
1778	12	10	晴	85	1		1
1778	12	11	晴	85	1		1
1778	12	12	晴	85	1		1
1778	12	13	或陰或雪	112	8	0	8	0		e
1778	12	14	晴	85	1		1
1778	12	15	晴	85	1		1
1778	12	16	晴	85	1		1
1778	12	17	晴	85	1		1
1778	12	18	晴	85	1		1
1778	12	19	晴	85	1		1
1778	12	20	晴	85	1		1
1778	12	21	雪	21	8	0	8	0		e
1778	12	22	晴	85	1		1
1778	12	23	晴	85	1		1
1778	12	24	晴	85	1		1
1778	12	25	晴	85	1		1
1778	12	26	晴	85	1		1
1778	12	27	晴	85	1		1
1778	12	28	晴	85	1		1
1778	12	29	晴	85	1		1
1778	12	30	晴	85	1		1
1778	12	31	晴	85	1		1
1779	1	1	晴	85	1		1
1779	1	2	晴	85	1		1
1779	1	3	晴	85	1		1
1779	1	4	晴	85	1		1
1779	1	5	晴	85	1		1
1779	1	6	晴	85	1		1
1779	1	7	晴	85	1		1
1779	1	8	晴	85	1		1
1779	1	9	晴	85	1		1
1779	1	10	晴	85	1		1
1779	1	11	晴	85	1		1
1779	1	12	晴	85	1		1
1779	1	13	晴	85	1		1
1779	1	14	晴	85	1		1
1779	1	15	晴	85	1		1
1779	1	16	晴	85	1		1
1779	1	17	晴	85	1		1
1779	1	18	晴	85	1		1
1779	1	19	晴	85	1		1
1779	1	20	或陰或晴	115	3		3
1779	1	21	陰	41	3		3
1779	1	22	晴	85	1		1
1779	1	23	晴	85	1		1
1779	1	24	晴	85	1		1
1779	1	25	雪	21	8	0	8	0		e
1779	1	26	晴	85	1		1
1779	1	27	晴	85	1		1
1779	1	28	晴	85	1		1
1779	1	29	晴	85	1		1
1779	1	30	晴	85	1		1
1779	1	31	晴	85	1		1
1779	2	1	晴	85	1		1
1779	2	2	晴	85	1		1
1779	2	3	晴	85	1		1
1779	2	4	或陰或雨	113	7	0	7	0		e
1779	2	5	晴	85	1		1
1779	2	6	晴	85	1		1
1779	2	7	晴	85	1		1
1779	2	8	晴	85	1		1
1779	2	9	晴	85	1		1
1779	2	10	晴	85	1		1
1779	2	11	晴	85	1		1
1779	2	12	晴	85	1		1
1779	2	13	晴	85	1		1
1779	2	14	雨	32	7	0	7	0		e
1779	2	15	或晴或陰	120	3		3
1779	2	16	晴	85	1		1
1779	2	17	晴	85	1		1
1779	2	18	晴	85	1		1
1779	2	19	晴	85	1		1
1779	2	20	或陰或晴	115	3		3
1779	2	21	晴	85	1		1
1779	2	22	晴	85	1		1
1779	2	23	晴	85	1		1
1779	2	24	晴	85	1		1
1779	2	25	晴	85	1		1
1779	2	26	晴	85	1		1
1779	2	27	晴	85	1		1
1779	2	28	晴	85	1		1
1779	3	1	或陰或雨	113	7	0	7	0		e
1779	3	2	或陰或雨	113	7	0	7	0		e
1779	3	3	或陰或晴	115	3		3
1779	3	4	晴	85	1		1
1779	3	5	晴	85	1		1
1779	3	6	晴	85	1		1
1779	3	7	晴	85	1		1
1779	3	8	晴	85	1		1
1779	3	9	晴	85	1		1
1779	3	10	晴	85	1		1
1779	3	11	晴	85	1		1
1779	3	12	晴	85	1		1
1779	3	13	晴	85	1		1
1779	3	14	晴	85	1		1
1779	3	15	晴	85	1		1
1779	3	16	晴	85	1		1
1779	3	17	晴	85	1		1
1779	3	18	晴	85	1		1
1779	3	19	雨	32	7	17	7	17
1779	3	20	晴	85	1	13	7	13
1779	3	21	晴	85	1		1
1779	3	22	晴	85	1		1
1779	3	23	晴	85	1		1
1779	3	24	晴	85	1		1
1779	3	25	雨	32	7	27	7	27
1779	3	26	或陰或雨	113	7	35	7	35
1779	3	27	晴	85	1		1
1779	3	28	晴	85	1		1
1779	3	29	或晴或陰	120	3		3
1779	3	30	雨	32	7	0	7	0		e
1779	3	31	晴	85	1	4	7	4
1779	4	1	晴	85	1		1
1779	4	2	晴	85	1		1
1779	4	3	晴	85	1		1
1779	4	4	晴	85	1		1
1779	4	5	雨	32	7	2.5	7	2.5
1779	4	6	或陰或雨	113	7	1.5	7	1.5
1779	4	7	雨	32	7	44	7	44
1779	4	8	或陰或晴	115	3		3
1779	4	9	晴	85	1		1
1779	4	10	或陰或雨	113	7	0	7	0		e
1779	4	11	晴	85	1		1
1779	4	12	晴	85	1		1
1779	4	13	晴	85	1		1
1779	4	14	晴	85	1		1
1779	4	15	晴	85	1		1
1779	4	16	晴	85	1		1
1779	4	17	晴	85	1		1
1779	4	18	或陰或雨	113	7	10	7	10
1779	4	19	或陰或雨	113	7	0	7	0		e
1779	4	20	晴	85	1		1
1779	4	21	或陰或雨	113	7	0	7	0		e
1779	4	22	晴	85	1		1
1779	4	23	晴	85	1		1
1779	4	24	晴	85	1		1
1779	4	25	晴	85	1		1
1779	4	26	晴	85	1		1
1779	4	27	晴	85	1		1
1779	4	28	晴	85	1		1
1779	4	29	或陰或雨	113	7	2.8	7	2.8
1779	4	30	陰	41	3	1.2	7	1.2
1779	5	1	晴	85	1		1
1779	5	2	或陰雨	111	7	2.5	7	2.5
1779	5	3	晴	85	1	1.5	7	1.5
1779	5	4	晴	85	1		1
1779	5	5	晴	85	1		1
1779	5	6	晴	85	1		1
1779	5	7	晴	85	1		1
1779	5	8	晴	85	1		1
1779	5	9	晴	85	1		1
1779	5	10	雨	32	7	2	7	2
1779	5	11	雨	32	7	4	7	4
1779	5	12	陰	41	3		3
1779	5	13	晴	85	1		1
1779	5	14	晴	85	1		1
1779	5	15	晴	85	1		1
1779	5	16	晴	85	1		1
1779	5	17	晴	85	1		1
1779	5	18	晴	85	1		1
1779	5	19	晴	85	1		1
1779	5	20	晴	85	1		1
1779	5	21	晴	85	1		1
1779	5	22	晴	85	1		1
1779	5	23	晴	85	1	0.333333	7	0.333333
1779	5	24	雨	32	7	19.6667	7	19.6667
1779	5	25	晴	85	1		1
1779	5	26	晴	85	1		1
1779	5	27	晴	85	1		1
1779	5	28	晴	85	1		1
1779	5	29	晴	85	1		1
1779	5	30	晴	85	1		1
1779	5	31	晴	85	1		1
1779	6	1	晴	85	1		1
1779	6	2	晴	85	1		1
1779	6	3	晴	85	1		1
1779	6	4	晴	85	1		1
1779	6	5	晴	85	1		1
1779	6	6	晴	85	1		1
1779	6	7	晴	85	1		1
1779	6	8	晴	85	1		1
1779	6	9	晴	85	1		1
1779	6	10	或陰或晴	115	3		3
1779	6	11	晴	85	1		1
1779	6	12	雨	32	7	50	7	50
1779	6	13	或陰或晴	115	3		3
1779	6	14	或晴或陰	120	3		3
1779	6	15	陰	41	3		3
1779	6	16	雨	32	7	2	7	2
1779	6	17	晴	85	1		1
1779	6	18	晴	85	1		1
1779	6	19	晴	85	1		1
1779	6	20	或雨或陰	107	7	0	7	0		e
1779	6	21	或晴或陰	120	3		3
1779	6	22	晴	85	1		1
1779	6	23	或陰或雨	113	7	6	7	6
1779	6	24	或陰或雨	113	7	25	7	25
1779	6	25	雨	32	7	158.167	7	158.167	b
1779	6	26	雨	32	7	26.8333	7	26.8333
1779	6	27	或陰或晴	115	3		3
1779	6	28	或陰或晴	115	3		3
1779	6	29	雨	32	7	15.8333	7	15.8333
1779	6	30	雨	32	7	6.16667	7	6.16667
1779	7	1	晴	85	1		1
1779	7	2	或晴或陰	120	3		3
1779	7	3	晴	85	1		1
1779	7	4	晴	85	1		1
1779	7	5	晴	85	1		1
1779	7	6	陰	41	3		3
1779	7	7	陰	41	3		3
1779	7	8	晴	85	1		1
1779	7	9	晴	85	1		1
1779	7	10	晴	85	1		1
1779	7	11	或陰或雨	113	7	0	7	0		e
1779	7	12	晴	85	1		1
1779	7	13	晴	85	1		1
1779	7	14	或陰或雨	113	7	6	7	6
1779	7	15	晴	85	1		1
1779	7	16	晴	85	1		1
1779	7	17	晴	85	1		1
1779	7	18	或陰或雨	113	7	0	7	0		e
1779	7	19	雨	32	7	0	7	0		e
1779	7	20	晴	85	1		1
1779	7	21	晴	85	1		1
1779	7	22	雨	32	7	22	7	22
1779	7	23	晴	85	1		1
1779	7	24	晴	85	1		1
1779	7	25	晴	85	1		1
1779	7	26	晴	85	1		1
1779	7	27	晴	85	1		1
1779	7	28	晴	85	1		1
1779	7	29	雨	32	7	36	7	36
1779	7	30	雨	32	7	26	7	26
1779	7	31	雨	32	7	14	7	14
1779	8	1	雨	32	7	2	7	2
1779	8	2	雨	32	7	0	7	8		e	i
1779	8	3	或陰或雨	113	7	2	7	2
1779	8	4	或陰或雨	113	7	2	7	2
1779	8	5	晴	85	1		1
1779	8	6	晴	85	1		1
1779	8	7	晴	85	1		1
1779	8	8	晴	85	1		1
1779	8	9	晴	85	1		1
1779	8	10	晴	85	1		1
1779	8	11	或陰或雨	113	7	16	7	16
1779	8	12	晴	85	1		1
1779	8	13	晴	85	1		1
1779	8	14	晴	85	1		1
1779	8	15	雨	32	7	46	7	46
1779	8	16	晴	85	1		1
1779	8	17	晴	85	1		1
1779	8	18	雨	32	7	1.16667	7	1.16667
1779	8	19	晴	85	1	0.833333	7	0.833333
1779	8	20	晴	85	1		1
1779	8	21	晴	85	1		1
1779	8	22	雨	32	7	35.8333	7	35.8333
1779	8	23	雨	32	7	36.1667	7	36.1667
1779	8	24	晴	85	1		1
1779	8	25	晴	85	1		1
1779	8	26	晴	85	1		1
1779	8	27	晴	85	1		1
1779	8	28	晴	85	1		1
1779	8	29	雨	32	7	4	7	4
1779	8	30	0	5	0		1		d
1779	8	31	晴	85	1		1
1779	9	1	晴	85	1		1
1779	9	2	晴	85	1		1
1779	9	3	晴	85	1		1
1779	9	4	晴	85	1		1
1779	9	5	晴	85	1		1
1779	9	6	晴	85	1		1
1779	9	7	晴	85	1	1.16667	7	1.16667
1779	9	8	雨	32	7	12.8333	7	12.8333
1779	9	9	晴	85	1		1
1779	9	10	晴	85	1		1
1779	9	11	晴	85	1		1
1779	9	12	雨	32	7	0	7	0		e
1779	9	13	或晴或陰	120	3	2	7	2
1779	9	14	晴	85	1		1
1779	9	15	晴	85	1		1
1779	9	16	或陰或雨	113	7	0	7	0		e
1779	9	17	晴	85	1		1
1779	9	18	晴	85	1		1
1779	9	19	晴	85	1		1
1779	9	20	晴	85	1		1
1779	9	21	晴	85	1		1
1779	9	22	晴	85	1		1
1779	9	23	晴	85	1		1
1779	9	24	晴	85	1		1
1779	9	25	晴	85	1		1
1779	9	26	晴	85	1		1
1779	9	27	雨	32	7	14	7	14
1779	9	28	或晴或陰	120	3	10	7	10
1779	9	29	晴	85	1		1
1779	9	30	晴	85	1		1
1779	10	1	晴	85	1		1
1779	10	2	晴	85	1		1
1779	10	3	雨	32	7	2	7	2
1779	10	4	晴	85	1		1
1779	10	5	晴	85	1		1
1779	10	6	或陰或雨	113	7	2	7	2
1779	10	7	晴	85	1		1
1779	10	8	晴	85	1		1
1779	10	9	晴	85	1		1
1779	10	10	晴	85	1		1
1779	10	11	晴	85	1		1
1779	10	12	晴	85	1		1
1779	10	13	晴	85	1		1
1779	10	14	晴	85	1		1
1779	10	15	晴	85	1		1
1779	10	16	雨	32	7	0	7	1.66667		e	i
1779	10	17	晴	85	1	10	7	10
1779	10	18	晴	85	1		1
1779	10	19	晴	85	1		1
1779	10	20	晴	85	1		1
1779	10	21	晴	85	1		1
1779	10	22	晴	85	1		1
1779	10	23	雨	32	7	6	7	6
1779	10	24	晴	85	1		1
1779	10	25	晴	85	1		1
1779	10	26	或晴或陰	120	3		3
1779	10	27	雨	32	7	54	7	54
1779	10	28	雨	32	7	20	7	20
1779	10	29	晴	85	1		1
1779	10	30	晴	85	1		1
1779	10	31	晴	85	1		1
1779	11	1	陰	41	3	5	7	5
1779	11	2	雨	32	7	31	7	31
1779	11	3	或晴或陰	120	3		3
1779	11	4	晴	85	1		1
1779	11	5	晴	85	1		1
1779	11	6	晴	85	1		1
1779	11	7	或晴或陰	120	3		3
1779	11	8	晴	85	1		1
1779	11	9	晴	85	1		1
1779	11	10	晴	85	1		1
1779	11	11	晴	85	1		1
1779	11	12	晴	85	1		1
1779	11	13	晴	85	1		1
1779	11	14	晴	85	1		1
1779	11	15	陰	41	3	7.5	7	7.5
1779	11	16	晴	85	1	0.5	7	0.5
1779	11	17	晴	85	1		1
1779	11	18	陰	41	3		3
1779	11	19	陰	41	3		3
1779	11	20	晴	85	1		1
1779	11	21	晴	85	1		1
1779	11	22	晴	85	1		1
1779	11	23	晴	85	1		1
1779	11	24	晴	85	1		1
1779	11	25	或晴或陰	120	3	2	7	2
1779	11	26	或陰或雨	113	7	6	7	6
1779	11	27	晴	85	1		1
1779	11	28	晴	85	1		1
1779	11	29	晴	85	1		1
1779	11	30	晴	85	1		1
1779	12	1	晴	85	1		1
1779	12	2	晴	85	1		1
1779	12	3	晴	85	1		1
1779	12	4	晴	85	1		1
1779	12	5	雪	21	8	1.66667	7	1.66667
1779	12	6	晴	85	1	8.33333	7	8.33333
1779	12	7	晴	85	1		1
1779	12	8	晴	85	1		1
1779	12	9	晴	85	1		1
1779	12	10	晴	85	1		1
1779	12	11	晴	85	1		1
1779	12	12	晴	85	1		1
1779	12	13	晴	85	1		1
1779	12	14	晴	85	1		1
1779	12	15	晴	85	1		1
1779	12	16	晴	85	1		1
1779	12	17	陰	41	3		3
1779	12	18	晴	85	1		1
1779	12	19	晴	85	1		1
1779	12	20	晴	85	1		1
1779	12	21	晴	85	1		1
1779	12	22	晴	85	1		1
1779	12	23	晴	85	1		1
1779	12	24	晴	85	1		1
1779	12	25	晴	85	1		1
1779	12	26	晴	85	1		1
1779	12	27	晴	85	1		1
1779	12	28	陰	41	3		3
1779	12	29	晴	85	1		1
1779	12	30	晴	85	1		1
1779	12	31	晴	85	1		1
1780	1	1	晴	85	1	0.75	7	0.75
1780	1	2	晴	85	1	1.25	7	1.25
1780	1	3	晴	85	1		1
1780	1	4	晴	85	1		1
1780	1	5	雪	21	8	0	8	0		e
1780	1	6	晴	85	1		1
1780	1	7	晴	85	1		1
1780	1	8	晴	85	1		1
1780	1	9	晴	85	1		1
1780	1	10	晴	85	1		1
1780	1	11	晴	85	1		1
1780	1	12	晴	85	1		1
1780	1	13	陰	41	3		3
1780	1	14	晴	85	1		1
1780	1	15	晴	85	1		1
1780	1	16	晴	85	1		1
1780	1	17	晴	85	1		1
1780	1	18	晴	85	1		1
1780	1	19	晴	85	1		1
1780	1	20	或陰或雪	112	8	0	8	0		e
1780	1	21	晴	85	1		1
1780	1	22	晴	85	1		1
1780	1	23	晴	85	1		1
1780	1	24	晴	85	1		1
1780	1	25	晴	85	1		1
1780	1	26	晴	85	1		1
1780	1	27	晴	85	1		1
1780	1	28	晴	85	1		1
1780	1	29	晴	85	1		1
1780	1	30	晴	85	1		1
1780	1	31	晴	85	1		1
1780	2	1	晴	85	1		1
1780	2	2	雨	32	7	4	7	4
1780	2	3	陰	41	3		3
1780	2	4	晴	85	1		1
1780	2	5	晴	85	1		1
1780	2	6	雪	21	8	0	8	0		e
1780	2	7	晴	85	1		1
1780	2	8	晴	85	1		1
1780	2	9	或雪或晴	103	8	0	8	0		e
1780	2	10	晴	85	1		1
1780	2	11	晴	85	1		1
1780	2	12	晴	85	1		1
1780	2	13	晴	85	1		1
1780	2	14	晴	85	1		1
1780	2	15	晴	85	1		1
1780	2	16	晴	85	1		1
1780	2	17	晴	85	1		1
1780	2	18	晴	85	1		1
1780	2	19	陰	41	3		3
1780	2	20	晴	85	1		1
1780	2	21	晴	85	1		1
1780	2	22	晴	85	1		1
1780	2	23	晴	85	1		1
1780	2	24	晴	85	1		1
1780	2	25	晴	85	1		1
1780	2	26	晴	85	1		1
1780	2	27	晴	85	1		1
1780	2	28	晴	85	1		1
1780	2	29	晴	85	1		1
1780	3	1	晴	85	1		1
1780	3	2	晴	85	1		1
1780	3	3	晴	85	1		1
1780	3	4	或雨或晴	109	7	0	7	0		e
1780	3	5	晴	85	1		1
1780	3	6	晴	85	1		1
1780	3	7	晴	85	1		1
1780	3	8	晴	85	1		1
1780	3	9	晴	85	1		1
1780	3	10	晴	85	1		1
1780	3	11	雨	32	7	0	7	0		e
1780	3	12	陰	41	3		3
1780	3	13	晴	85	1		1
1780	3	14	晴	85	1		1
1780	3	15	晴	85	1		1
1780	3	16	晴	85	1		1
1780	3	17	晴	85	1		1
1780	3	18	晴	85	1		1
1780	3	19	晴	85	1		1
1780	3	20	晴	85	1		1
1780	3	21	晴	85	1		1
1780	3	22	晴	85	1		1
1780	3	23	雨	32	7	0	7	7.22222		e	i
1780	3	24	雨	32	7	0	7	2.77778		e	i
1780	3	25	陰	41	3		3
1780	3	26	陰	41	3		3
1780	3	27	晴	85	1		1
1780	3	28	晴	85	1		1
1780	3	29	陰	41	3		3
1780	3	30	晴	85	1		1
1780	3	31	晴	85	1		1
1780	4	1	雨	32	7	4	7	4
1780	4	2	雨	32	7	4	7	4
1780	4	3	晴	85	1		1
1780	4	4	陰	41	3		3
1780	4	5	晴	85	1		1
1780	4	6	晴	85	1		1
1780	4	7	晴	85	1		1
1780	4	8	陰	41	3		3
1780	4	9	晴	85	1		1
1780	4	10	晴	85	1		1
1780	4	11	晴	85	1		1
1780	4	12	晴	85	1		1
1780	4	13	晴	85	1		1
1780	4	14	晴	85	1		1
1780	4	15	晴	85	1		1
1780	4	16	晴	85	1		1
1780	4	17	雨	32	7	24	7	24
1780	4	18	晴	85	1		1
1780	4	19	晴	85	1		1
1780	4	20	晴	85	1	12	7	12
1780	4	21	晴	85	1	12	7	12
1780	4	22	晴	85	1		1
1780	4	23	晴	85	1		1
1780	4	24	雨	32	7	5.83333	7	5.83333
1780	4	25	或陰或晴	115	3	4.16667	7	4.16667
1780	4	26	晴	85	1		1
1780	4	27	晴	85	1		1
1780	4	28	晴	85	1		1
1780	4	29	陰	41	3		3
1780	4	30	晴	85	1		1
1780	5	1	陰	41	3	10	7	10
1780	5	2	晴	85	1	2	7	2
1780	5	3	晴	85	1		1
1780	5	4	或陰或雨	113	7	4	7	4
1780	5	5	晴	85	1		1
1780	5	6	晴	85	1		1
1780	5	7	雨	32	7	11.6667	7	11.6667
1780	5	8	晴	85	1	8.33333	7	8.33333
1780	5	9	晴	85	1		1
1780	5	10	晴	85	1		1
1780	5	11	晴	85	1		1
1780	5	12	0	5	0		1		d
1780	5	13	晴	85	1		1
1780	5	14	晴	85	1		1
1780	5	15	晴	85	1		1
1780	5	16	晴	85	1		1
1780	5	17	晴	85	1		1
1780	5	18	晴	85	1		1
1780	5	19	晴	85	1		1
1780	5	20	陰	41	3		3
1780	5	21	晴	85	1		1
1780	5	22	晴	85	1		1
1780	5	23	陰	41	3		3
1780	5	24	或晴或雨	119	7	0	7	0		e
1780	5	25	0	5	0		1		d
1780	5	26	0	5	0		1		d
1780	5	27	0	5	0		1		d
1780	5	28	0	5	0		1		d
1780	5	29	0	5	0		1		d
1780	5	30	0	5	0		1		d
1780	5	31	0	5	0		1		d
1780	6	1	0	5	0		1		d
1780	6	2	0	5	0		1		d
1780	6	3	0	5	0		1		d
1780	6	4	0	5	0		1		d
1780	6	5	0	5	0		1		d
1780	6	6	0	5	0		1		d
1780	6	7	0	5	0		1		d
1780	6	8	0	5	0		1		d
1780	6	9	0	5	0		1		d
1780	6	10	0	5	0		1		d
1780	6	11	陰	41	3		3
1780	6	12	晴	85	1		1
1780	6	13	晴	85	1		1
1780	6	14	晴	85	1		1
1780	6	15	晴	85	1		1
1780	6	16	雨	32	7	20	7	20
1780	6	17	陰	41	3	30.3333	7	30.3333
1780	6	18	晴	85	1	21.6667	7	21.6667
1780	6	19	0	5	0		1		d
1780	6	20	0	5	0		1		d
1780	6	21	0	5	0		1		d
1780	6	22	晴	85	1		1
1780	6	23	晴	85	1		1
1780	6	24	雨	32	7	0	7	0		e
1780	6	25	晴	85	1		1
1780	6	26	晴	85	1		1
1780	6	27	晴	85	1		1
1780	6	28	晴	85	1	2	7	2
1780	6	29	或雨或陰	107	7	0	7	0		e
1780	6	30	晴	85	1		1
1780	7	1	雨	32	7	134	7	134
1780	7	2	雨	32	7	0	7	0		e
1780	7	3	晴	85	1		1
1780	7	4	晴	85	1		1
1780	7	5	晴	85	1		1
1780	7	6	晴	85	1		1
1780	7	7	晴	85	1		1
1780	7	8	晴	85	1		1
1780	7	9	晴	85	1		1
1780	7	10	晴	85	1		1
1780	7	11	晴	85	1	4	7	4
1780	7	12	雨	32	7	18	7	18
1780	7	13	雨	32	7	2	7	2
1780	7	14	晴	85	1		1
1780	7	15	晴	85	1		1
1780	7	16	雨	32	7	0	7	0		e
1780	7	17	或晴或雨	119	7	0	7	0		e
1780	7	18	晴	85	1		1
1780	7	19	雨	32	7	8	7	8
1780	7	20	雨	32	7	8	7	8
1780	7	21	0	5	0		1		d
1780	7	22	晴	85	1		1
1780	7	23	晴	85	1		1
1780	7	24	晴	85	1		1
1780	7	25	晴	85	1		1
1780	7	26	或晴或雨	119	7	0	7	2		e	i
1780	7	27	雨	32	7	0	7	54		e	i
1780	7	28	晴	85	1		1
1780	7	29	晴	85	1		1
1780	7	30	晴	85	1		1
1780	7	31	雨	32	7	6	7	6
1780	8	1	雨	32	7	34	7	34
1780	8	2	或雨或陰	107	7	0	7	0		e
1780	8	3	或陰或雨	113	7	0	7	6		e	i
1780	8	4	雨	32	7	28	7	28
1780	8	5	晴	85	1		1
1780	8	6	晴	85	1		1
1780	8	7	晴	85	1		1
1780	8	8	晴	85	1		1
1780	8	9	晴	85	1	2	7	2
1780	8	10	晴	85	1		1
1780	8	11	晴	85	1		1
1780	8	12	晴	85	1		1
1780	8	13	晴	85	1		1
1780	8	14	晴	85	1		1
1780	8	15	晴	85	1		1
1780	8	16	晴	85	1		1
1780	8	17	晴	85	1		1
1780	8	18	晴	85	1		1
1780	8	19	晴	85	1		1
1780	8	20	晴	85	1		1
1780	8	21	晴	85	1		1
1780	8	22	晴	85	1		1
1780	8	23	或雨或晴	109	7	0	7	0		e
1780	8	24	雨	32	7	10	7	10
1780	8	25	晴	85	1	30	7	30
1780	8	26	晴	85	1		1
1780	8	27	晴	85	1		1
1780	8	28	或陰或雨	113	7	12	7	12
1780	8	29	晴	85	1		1
1780	8	30	晴	85	1		1
1780	8	31	晴	85	1	2	7	2
1780	9	1	雨	32	7	6	7	6
1780	9	2	晴	85	1		1
1780	9	3	雨	32	7	16	7	16
1780	9	4	雨	32	7	32	7	32
1780	9	5	晴	85	1		1
1780	9	6	或陰或雨	113	7	0	7	0		e
1780	9	7	陰	41	3		3
1780	9	8	晴	85	1		1
1780	9	9	陰	41	3		3
1780	9	10	晴	85	1		1
1780	9	11	晴	85	1		1
1780	9	12	雨	32	7	50	7	50
1780	9	13	晴	85	1		1
1780	9	14	晴	85	1		1
1780	9	15	晴	85	1		1
1780	9	16	晴	85	1		1
1780	9	17	晴	85	1		1
1780	9	18	晴	85	1		1
1780	9	19	晴	85	1		1
1780	9	20	晴	85	1		1
1780	9	21	晴	85	1		1
1780	9	22	雨	32	7	4	7	4
1780	9	23	雨	32	7	8.75	7	8.75
1780	9	24	陰	41	3	1.25	7	1.25
1780	9	25	晴	85	1		1
1780	9	26	晴	85	1		1
1780	9	27	晴	85	1		1
1780	9	28	晴	85	1		1
1780	9	29	晴	85	1		1
1780	9	30	晴	85	1		1
1780	10	1	晴	85	1		1
1780	10	2	晴	85	1		1
1780	10	3	晴	85	1		1
1780	10	4	晴	85	1		1
1780	10	5	晴	85	1		1
1780	10	6	晴	85	1		1
1780	10	7	晴	85	1		1
1780	10	8	晴	85	1		1
1780	10	9	晴	85	1		1
1780	10	10	晴	85	1		1
1780	10	11	雨	32	7	0	7	0		e
1780	10	12	晴	85	1		1
1780	10	13	晴	85	1		1
1780	10	14	晴	85	1		1
1780	10	15	晴	85	1		1
1780	10	16	晴	85	1		1
1780	10	17	雨	32	7	6	7	6
1780	10	18	晴	85	1		1
1780	10	19	或晴或陰	120	3		3
1780	10	20	晴	85	1		1
1780	10	21	晴	85	1		1
1780	10	22	陰	41	3		3
1780	10	23	雨	32	7	3.75	7	3.75
1780	10	24	或晴或陰	120	3	2.25	7	2.25
1780	10	25	晴	85	1		1
1780	10	26	晴	85	1		1
1780	10	27	晴	85	1		1
1780	10	28	晴	85	1		1
1780	10	29	晴	85	1		1
1780	10	30	晴	85	1		1
1780	10	31	晴	85	1		1
1780	11	1	陰	41	3		3
1780	11	2	晴	85	1		1
1780	11	3	晴	85	1		1
1780	11	4	陰	41	3		3
1780	11	5	雨	32	7	0	7	0		e
1780	11	6	或陰或雨	113	7	0	7	0		e
1780	11	7	雨	32	7	0	7	0		e
1780	11	8	或雨或陰	107	7	0	7	0		e
1780	11	9	晴	85	1		1
1780	11	10	晴	85	1		1
1780	11	11	晴	85	1		1
1780	11	12	雨	32	7	12	7	12
1780	11	13	陰	41	3	4	7	4
1780	11	14	晴	85	1		1
1780	11	15	晴	85	1		1
1780	11	16	晴	85	1		1
1780	11	17	雨	32	7	16	7	16
1780	11	18	晴	85	1		1
1780	11	19	晴	85	1		1
1780	11	20	晴	85	1		1
1780	11	21	晴	85	1		1
1780	11	22	晴	85	1		1
1780	11	23	或雨或陰	107	7	0	7	0		e
1780	11	24	晴	85	1		1
1780	11	25	晴	85	1		1
1780	11	26	雨	32	7	2	7	2
1780	11	27	或晴或雨	119	7	0	7	0		e
1780	11	28	晴	85	1		1
1780	11	29	晴	85	1	0.666667	7	0.666667
1780	11	30	晴	85	1	3.33333	7	3.33333
1780	12	1	晴	85	1		1
1780	12	2	陰	41	3		3
1780	12	3	晴	85	1		1
1780	12	4	晴	85	1		1
1780	12	5	晴	85	1		1
1780	12	6	晴	85	1		1
1780	12	7	晴	85	1		1
1780	12	8	晴	85	1		1
1780	12	9	晴	85	1		1
1780	12	10	晴	85	1		1
1780	12	11	晴	85	1		1
1780	12	12	晴	85	1		1
1780	12	13	晴	85	1		1
1780	12	14	晴	85	1		1
1780	12	15	晴	85	1		1
1780	12	16	晴	85	1		1
1780	12	17	晴	85	1		1
1780	12	18	晴	85	1		1
1780	12	19	晴	85	1		1
1780	12	20	晴	85	1		1
1780	12	21	晴	85	1		1
1780	12	22	晴	85	1		1
1780	12	23	晴	85	1		1
1780	12	24	晴	85	1		1
1780	12	25	晴	85	1		1
1780	12	26	陰	41	3		3
1780	12	27	陰	41	3		3
1780	12	28	陰	41	3		3
1780	12	29	晴	85	1		1
1780	12	30	晴	85	1		1
1780	12	31	晴	85	1		1
1781	1	1	晴	85	1		1
1781	1	2	晴	85	1		1
1781	1	3	晴	85	1		1
1781	1	4	晴	85	1		1
1781	1	5	晴	85	1		1
1781	1	6	或陰或雨	113	7	6	7	6
1781	1	7	晴	85	1		1
1781	1	8	晴	85	1		1
1781	1	9	晴	85	1		1
1781	1	10	晴	85	1		1
1781	1	11	晴	85	1		1
1781	1	12	晴	85	1		1
1781	1	13	晴	85	1		1
1781	1	14	晴	85	1		1
1781	1	15	晴	85	1		1
1781	1	16	晴	85	1		1
1781	1	17	晴	85	1		1
1781	1	18	晴	85	1		1
1781	1	19	晴	85	1		1
1781	1	20	晴	85	1		1
1781	1	21	陰	41	3		3
1781	1	22	晴	85	1		1
1781	1	23	晴	85	1		1
1781	1	24	晴	85	1		1
1781	1	25	晴	85	1		1
1781	1	26	晴	85	1		1
1781	1	27	晴	85	1		1
1781	1	28	晴	85	1		1
1781	1	29	晴	85	1		1
1781	1	30	或雪或晴	103	8	0	8	0		e
1781	1	31	晴	85	1		1
1781	2	1	雪	21	8	0	8	0		e
1781	2	2	雪	21	8	0	8	0		e
1781	2	3	晴	85	1		1
1781	2	4	晴	85	1		1
1781	2	5	晴	85	1		1
1781	2	6	晴	85	1		1
1781	2	7	晴	85	1		1
1781	2	8	晴	85	1		1
1781	2	9	晴	85	1		1
1781	2	10	陰	41	3	1.5	7	1.5
1781	2	11	雪	21	8	2.5	7	2.5
1781	2	12	晴	85	1		1
1781	2	13	晴	85	1		1
1781	2	14	晴	85	1		1
1781	2	15	晴	85	1		1
1781	2	16	或陰或雨	113	7	0	7	0		e
1781	2	17	雨	32	7	10	7	10
1781	2	18	或陰或晴	115	3		3
1781	2	19	晴	85	1		1
1781	2	20	雨	32	7	0	7	0		e
1781	2	21	晴	85	1		1
1781	2	22	晴	85	1		1
1781	2	23	晴	85	1		1
1781	2	24	晴	85	1		1
1781	2	25	晴	85	1		1
1781	2	26	晴	85	1		1
1781	2	27	晴	85	1		1
1781	2	28	晴	85	1		1
1781	3	1	晴	85	1		1
1781	3	2	雨	32	7	4	7	4
1781	3	3	晴	85	1		1
1781	3	4	雨	32	7	17.6	7	17.6
1781	3	5	晴	85	1	2.4	7	2.4
1781	3	6	晴	85	1		1
1781	3	7	陰	41	3		3
1781	3	8	晴	85	1		1
1781	3	9	晴	85	1		1
1781	3	10	晴	85	1		1
1781	3	11	雨	32	7	5.6	7	5.6
1781	3	12	陰	41	3	2.4	7	2.4
1781	3	13	晴	85	1		1
1781	3	14	晴	85	1		1
1781	3	15	雨	32	7	0	7	0		e
1781	3	16	晴	85	1		1
1781	3	17	晴	85	1		1
1781	3	18	晴	85	1		1
1781	3	19	晴	85	1		1
1781	3	20	晴	85	1		1
1781	3	21	陰	41	3		3
1781	3	22	晴	85	1		1
1781	3	23	晴	85	1		1
1781	3	24	晴	85	1		1
1781	3	25	晴	85	1		1
1781	3	26	晴	85	1		1
1781	3	27	晴	85	1		1
1781	3	28	晴	85	1		1
1781	3	29	晴	85	1		1
1781	3	30	朝陰暮雨	66	7	7	7	7
1781	3	31	晴	85	1	5	7	5
1781	4	1	晴	85	1		1
1781	4	2	晴	85	1		1
1781	4	3	晴	85	1		1
1781	4	4	晴	85	1		1
1781	4	5	晴	85	1		1
1781	4	6	晴	85	1		1
1781	4	7	晴	85	1		1
1781	4	8	晴	85	1		1
1781	4	9	晴	85	1		1
1781	4	10	晴	85	1		1
1781	4	11	晴	85	1		1
1781	4	12	晴	85	1		1
1781	4	13	雨	32	7	11.6667	7	11.6667
1781	4	14	雨	32	7	14.3333	7	14.3333
1781	4	15	晴	85	1		1
1781	4	16	陰	41	3	7.6	7	7.6
1781	4	17	晴	85	1	2.4	7	2.4
1781	4	18	晴	85	1		1
1781	4	19	晴	85	1		1
1781	4	20	晴	85	1		1
1781	4	21	晴	85	1		1
1781	4	22	晴	85	1		1
1781	4	23	晴	85	1		1
1781	4	24	晴	85	1		1
1781	4	25	晴	85	1		1
1781	4	26	晴	85	1		1
1781	4	27	晴	85	1		1
1781	4	28	晴	85	1		1
1781	4	29	晴	85	1		1
1781	4	30	晴	85	1		1
1781	5	1	晴	85	1		1
1781	5	2	晴	85	1		1
1781	5	3	晴	85	1		1
1781	5	4	雨	32	7	14	7	14
1781	5	5	晴	85	1		1
1781	5	6	晴	85	1		1
1781	5	7	晴	85	1		1
1781	5	8	雨	32	7	6	7	6
1781	5	9	朝雨暮晴	59	7	0	7	0		e
1781	5	10	雨	32	7	0	7	0		e
1781	5	11	晴	85	1		1
1781	5	12	晴	85	1		1
1781	5	13	雨	32	7	4	7	4
1781	5	14	雨	32	7	0	7	0		e
1781	5	15	晴	85	1		1
1781	5	16	晴	85	1		1
1781	5	17	晴	85	1		1
1781	5	18	晴	85	1		1
1781	5	19	雨	32	7	14	7	14
1781	5	20	晴	85	1		1
1781	5	21	晴	85	1		1
1781	5	22	晴	85	1		1
1781	5	23	晴	85	1		1
1781	5	24	晴	85	1		1
1781	5	25	晴	85	1		1
1781	5	26	雨	32	7	4	7	4
1781	5	27	雨	32	7	4.33333	7	4.33333
1781	5	28	晴	85	1	1.66667	7	1.66667
1781	5	29	或雨或晴	109	7	4	7	4
1781	5	30	晴	85	1		1
1781	5	31	晴	85	1		1
1781	6	1	晴	85	1		1
1781	6	2	晴	85	1		1
1781	6	3	晴	85	1		1
1781	6	4	晴	85	1		1
1781	6	5	雨	32	7	4	7	4
1781	6	6	晴	85	1		1
1781	6	7	晴	85	1		1
1781	6	8	晴	85	1		1
1781	6	9	晴	85	1		1
1781	6	10	晴	85	1		1
1781	6	11	晴	85	1		1
1781	6	12	晴	85	1		1
1781	6	13	晴	85	1		1
1781	6	14	晴	85	1		1
1781	6	15	晴	85	1		1
1781	6	16	晴	85	1		1
1781	6	17	雨	32	7	122.333	7	122.333
1781	6	18	或陰或雨	113	7	41.6667	7	41.6667
1781	6	19	晴	85	1		1
1781	6	20	晴	85	1		1
1781	6	21	晴	85	1		1
1781	6	22	晴	85	1		1
1781	6	23	晴	85	1		1
1781	6	24	晴	85	1		1
1781	6	25	晴	85	1		1
1781	6	26	雨	32	7	22.3333	7	22.3333
1781	6	27	晴	85	1	1.66667	7	1.66667
1781	6	28	雨	32	7	33.8333	7	33.8333
1781	6	29	雨	32	7	34.1667	7	34.1667
1781	6	30	晴	85	1		1
1781	7	1	陰	41	3		3
1781	7	2	雨	32	7	20	7	20
1781	7	3	朝雨暮晴	59	7	0	7	0		e
1781	7	4	陰	41	3		3
1781	7	5	晴	85	1		1
1781	7	6	晴	85	1		1
1781	7	7	雨	32	7	20	7	20
1781	7	8	雨	32	7	8.16667	7	8.16667
1781	7	9	雨	32	7	97.8333	7	97.8333
1781	7	10	雨	32	7	76	7	76
1781	7	11	雨	32	7	12.75	7	12.75
1781	7	12	雨	32	7	25.25	7	25.25
1781	7	13	雨	32	7	40	7	40
1781	7	14	雨	32	7	24	7	24
1781	7	15	雨	32	7	0	7	0		e
1781	7	16	晴	85	1		1
1781	7	17	或晴或雨	119	7	4	7	4
1781	7	18	雨	32	7	0	7	6		e	i
1781	7	19	陰	41	3		3
1781	7	20	或陰或雨	113	7	0	7	12		e	i
1781	7	21	晴	85	1		1
1781	7	22	陰	41	3		3
1781	7	23	陰	41	3		3
1781	7	24	或雨或晴	109	7	2	7	2
1781	7	25	或雨或晴	109	7	0	7	0		e
1781	7	26	雨	32	7	26	7	26
1781	7	27	或雨或晴	109	7	16	7	16
1781	7	28	晴	85	1		1
1781	7	29	晴	85	1		1
1781	7	30	晴	85	1		1
1781	7	31	晴	85	1		1
1781	8	1	晴	85	1		1
1781	8	2	晴	85	1		1
1781	8	3	晴	85	1		1
1781	8	4	晴	85	1		1
1781	8	5	或雨或晴	109	7	0	7	0		e
1781	8	6	或雨或晴	109	7	4	7	4
1781	8	7	晴	85	1		1
1781	8	8	晴	85	1		1
1781	8	9	雨	32	7	0	7	0		e
1781	8	10	雨	32	7	30	7	30
1781	8	11	晴	85	1		1
1781	8	12	晴	85	1	14	7	14
1781	8	13	雨	32	7	22	7	22
1781	8	14	晴	85	1		1
1781	8	15	晴	85	1		1
1781	8	16	晴	85	1		1
1781	8	17	晴	85	1		1
1781	8	18	晴	85	1		1
1781	8	19	晴	85	1		1
1781	8	20	雨	32	7	12	7	12
1781	8	21	晴	85	1		1
1781	8	22	晴	85	1		1
1781	8	23	雨	32	7	2	7	2
1781	8	24	雨	32	7	86	7	86
1781	8	25	晴	85	1		1
1781	8	26	晴	85	1		1
1781	8	27	雨	32	7	5.5	7	5.5
1781	8	28	雨	32	7	7.66667	7	7.66667
1781	8	29	雨	32	7	28.8333	7	28.8333
1781	8	30	晴	85	1		1
1781	8	31	晴	85	1		1
1781	9	1	晴	85	1		1
1781	9	2	或晴或雨	119	7	0	7	0		e
1781	9	3	晴	85	1		1
1781	9	4	晴	85	1		1
1781	9	5	晴	85	1		1
1781	9	6	晴	85	1		1
1781	9	7	晴	85	1		1
1781	9	8	雨	32	7	10	7	10
1781	9	9	或晴或雨	119	7	0	7	0		e
1781	9	10	晴	85	1		7	2.125			i
1781	9	11	或陰或雨	113	7	0	7	31.875		e	i
1781	9	12	陰	41	3		3
1781	9	13	晴	85	1		1
1781	9	14	晴	85	1		1
1781	9	15	晴	85	1		1
1781	9	16	晴	85	1		1
1781	9	17	晴	85	1		1
1781	9	18	晴	85	1		1
1781	9	19	或雨或陰	107	7	2	7	2
1781	9	20	雨	32	7	0	7	30		e	i
1781	9	21	雨	32	7	34	7	34
1781	9	22	雨	32	7	72	7	72
1781	9	23	晴	85	1		1
1781	9	24	晴	85	1		1
1781	9	25	晴	85	1		1
1781	9	26	晴	85	1		1
1781	9	27	雨	32	7	32	7	32
1781	9	28	晴	85	1		1
1781	9	29	晴	85	1		1
1781	9	30	晴	85	1		1
1781	10	1	晴	85	1		1
1781	10	2	晴	85	1		1
1781	10	3	晴	85	1		1
1781	10	4	晴	85	1		1
1781	10	5	晴	85	1		1
1781	10	6	晴	85	1		1
1781	10	7	晴	85	1		1
1781	10	8	晴	85	1		1
1781	10	9	晴	85	1		1
1781	10	10	晴	85	1		1
1781	10	11	晴	85	1		1
1781	10	12	晴	85	1		1
1781	10	13	晴	85	1		1
1781	10	14	晴	85	1		1
1781	10	15	晴	85	1		1
1781	10	16	晴	85	1		1
1781	10	17	晴	85	1		1
1781	10	18	晴	85	1		1
1781	10	19	晴	85	1		1
1781	10	20	晴	85	1		1
1781	10	21	晴	85	1		1
1781	10	22	晴	85	1		1
1781	10	23	晴	85	1		1
1781	10	24	雨	32	7	4	7	4
1781	10	25	晴	85	1		1
1781	10	26	晴	85	1		1
1781	10	27	或陰或雨	113	7	0	7	0		e
1781	10	28	晴	85	1		1
1781	10	29	晴	85	1		1
1781	10	30	晴	85	1		1
1781	10	31	晴	85	1		1
1781	11	1	晴	85	1		1
1781	11	2	晴	85	1		1
1781	11	3	晴	85	1		1
1781	11	4	雨	32	7	4	7	4
1781	11	5	晴	85	1		1
1781	11	6	晴	85	1		1
1781	11	7	晴	85	1		1
1781	11	8	晴	85	1		1
1781	11	9	晴	85	1		1
1781	11	10	晴	85	1		1
1781	11	11	雨	32	7	0	7	0		e
1781	11	12	晴	85	1		1
1781	11	13	晴	85	1		1
1781	11	14	晴	85	1		1
1781	11	15	雨	32	7	0	7	0		e
1781	11	16	0	5	0		1		d
1781	11	17	陰	41	3		3
1781	11	18	晴	85	1		1
1781	11	19	晴	85	1		1
1781	11	20	晴	85	1		1
1781	11	21	陰	41	3		3
1781	11	22	晴	85	1		1
1781	11	23	晴	85	1		1
1781	11	24	晴	85	1		1
1781	11	25	晴	85	1		1
1781	11	26	晴	85	1		1
1781	11	27	雨	32	7	7	7	7
1781	11	28	陰	41	3	1	7	1
1781	11	29	雨	32	7	0	7	0		e
1781	11	30	雨	32	7	2	7	2
1781	12	1	晴	85	1		1
1781	12	2	雨	32	7	0	7	0		e
1781	12	3	晴	85	1		1
1781	12	4	晴	85	1		1
1781	12	5	晴	85	1		1
1781	12	6	晴	85	1		1
1781	12	7	晴	85	1		1
1781	12	8	晴	85	1		1
1781	12	9	晴	85	1		1
1781	12	10	晴	85	1		1
1781	12	11	晴	85	1		1
1781	12	12	晴	85	1		1
1781	12	13	晴	85	1		1
1781	12	14	晴	85	1		1
1781	12	15	陰	41	3		3
1781	12	16	晴	85	1		1
1781	12	17	陰	41	3		3
1781	12	18	晴	85	1		1
1781	12	19	晴	85	1		1
1781	12	20	晴	85	1		1
1781	12	21	晴	85	1		1
1781	12	22	陰	41	3		3
1781	12	23	晴	85	1		1
1781	12	24	晴	85	1		1
1781	12	25	晴	85	1		1
1781	12	26	陰	41	3		3
1781	12	27	雨	32	7	20	7	20
1781	12	28	晴	85	1		1
1781	12	29	雨	32	7	2	7	2
1781	12	30	晴	85	1		1
1781	12	31	晴	85	1		1
1782	1	1	陰	41	3		3
1782	1	2	晴	85	1		1
1782	1	3	或陰或雪	112	8	0	8	0		e
1782	1	4	或陰或雪	112	8	0	8	0		e
1782	1	5	晴	85	1		1
1782	1	6	晴	85	1		1
1782	1	7	晴	85	1		1
1782	1	8	晴	85	1		1
1782	1	9	雪	21	8	0	8	0		e
1782	1	10	晴	85	1		1
1782	1	11	晴	85	1		1
1782	1	12	陰	41	3		3
1782	1	13	晴	85	1		1
1782	1	14	晴	85	1		1
1782	1	15	晴	85	1		1
1782	1	16	晴	85	1		1
1782	1	17	晴	85	1		1
1782	1	18	晴	85	1		1
1782	1	19	晴	85	1		1
1782	1	20	晴	85	1		1
1782	1	21	晴	85	1		1
1782	1	22	晴	85	1		1
1782	1	23	晴	85	1		1
1782	1	24	晴	85	1		1
1782	1	25	雪雨	22	8	0	7	14		e	i
1782	1	26	雪	21	8	0	7	10		e	i
1782	1	27	陰	41	3		3
1782	1	28	晴	85	1		1
1782	1	29	陰	41	3		3
1782	1	30	晴	85	1		1
1782	1	31	晴	85	1		1
1782	2	1	晴	85	1		1
1782	2	2	晴	85	1		1
1782	2	3	陰	41	3		3
1782	2	4	陰	41	3		3
1782	2	5	晴	85	1		1
1782	2	6	陰	41	3		3
1782	2	7	晴	85	1		1
1782	2	8	晴	85	1		1
1782	2	9	陰	41	3		3
1782	2	10	雪	21	8	0	8	0		e
1782	2	11	晴	85	1		1
1782	2	12	晴	85	1		1
1782	2	13	雨	32	7	0	7	0		e
1782	2	14	晴	85	1		1
1782	2	15	晴	85	1		1
1782	2	16	晴	85	1		1
1782	2	17	晴	85	1		1
1782	2	18	晴	85	1		1
1782	2	19	晴	85	1		1
1782	2	20	晴	85	1		1
1782	2	21	晴	85	1		1
1782	2	22	晴	85	1		1
1782	2	23	晴	85	1		1
1782	2	24	晴	85	1		1
1782	2	25	晴	85	1		1
1782	2	26	晴	85	1		1
1782	2	27	晴	85	1	4	7	4
1782	2	28	晴	85	1		1
1782	3	1	晴	85	1		1
1782	3	2	晴	85	1		1
1782	3	3	雨	32	7	4	7	4
1782	3	4	晴	85	1		1
1782	3	5	晴	85	1		1
1782	3	6	晴	85	1		1
1782	3	7	或陰或雨	113	7	0	7	0		e
1782	3	8	晴	85	1		1
1782	3	9	晴	85	1		1
1782	3	10	晴	85	1		1
1782	3	11	晴	85	1		1
1782	3	12	晴	85	1		1
1782	3	13	雨	32	7	0	7	0		e
1782	3	14	陰	41	3		3
1782	3	15	陰	41	3		3
1782	3	16	晴	85	1		1
1782	3	17	陰	41	3		3
1782	3	18	陰	41	3		3
1782	3	19	晴	85	1		1
1782	3	20	晴	85	1		1
1782	3	21	雨	32	7	4	7	4
1782	3	22	陰	41	3		3
1782	3	23	晴	85	1		1
1782	3	24	晴	85	1		1
1782	3	25	晴	85	1		1
1782	3	26	雨	32	7	0	7	0		e
1782	3	27	陰	41	3		3
1782	3	28	晴	85	1		1
1782	3	29	晴	85	1		1
1782	3	30	雨	32	7	0	7	0		e
1782	3	31	晴	85	1		1
1782	4	1	晴	85	1		1
1782	4	2	晴	85	1		1
1782	4	3	晴	85	1		1
1782	4	4	晴	85	1		1
1782	4	5	晴	85	1		1
1782	4	6	陰	41	3		3
1782	4	7	晴	85	1		1
1782	4	8	晴	85	1		1
1782	4	9	晴	85	1		1
1782	4	10	晴	85	1		1
1782	4	11	陰	41	3		3
1782	4	12	陰	41	3		3
1782	4	13	雨	32	7	4	7	4
1782	4	14	晴	85	1		1
1782	4	15	晴	85	1		1
1782	4	16	晴	85	1		1
1782	4	17	晴	85	1		1
1782	4	18	晴	85	1		1
1782	4	19	晴	85	1		1
1782	4	20	晴	85	1		1
1782	4	21	晴	85	1		1
1782	4	22	晴	85	1		1
1782	4	23	晴	85	1		1
1782	4	24	晴	85	1		1
1782	4	25	晴	85	1		1
1782	4	26	雨	32	7	0	7	0		e
1782	4	27	晴	85	1		1
1782	4	28	晴	85	1		1
1782	4	29	晴	85	1		1
1782	4	30	晴	85	1		1
1782	5	1	晴	85	1		1
1782	5	2	陰	41	3		3
1782	5	3	陰	41	3		3
1782	5	4	晴	85	1		1
1782	5	5	晴	85	1		1
1782	5	6	晴	85	1		1
1782	5	7	雨	32	7	4	7	4
1782	5	8	晴	85	1		1
1782	5	9	晴	85	1		1
1782	5	10	晴	85	1		1
1782	5	11	晴	85	1		1
1782	5	12	晴	85	1		1
1782	5	13	陰	41	3		3
1782	5	14	晴	85	1		1
1782	5	15	晴	85	1		1
1782	5	16	晴	85	1		1
1782	5	17	或陰或雨	113	7	0	7	0		e
1782	5	18	雨	32	7	0	7	0		e
1782	5	19	晴	85	1		1
1782	5	20	晴	85	1		1
1782	5	21	晴	85	1		1
1782	5	22	晴	85	1		1
1782	5	23	晴	85	1		1
1782	5	24	雨	32	7	20	7	20
1782	5	25	或陰或雨	113	7	0	7	0		e
1782	5	26	晴	85	1		1
1782	5	27	或陰或雨	113	7	0	7	0		e
1782	5	28	晴	85	1		1
1782	5	29	晴	85	1		1
1782	5	30	晴	85	1		1
1782	5	31	晴	85	1		1
1782	6	1	晴	85	1		1
1782	6	2	或陰或雨	113	7	6	7	6
1782	6	3	晴	85	1		1
1782	6	4	晴	85	1		1
1782	6	5	晴	85	1		1
1782	6	6	晴	85	1		1
1782	6	7	晴	85	1		1
1782	6	8	晴	85	1		1
1782	6	9	晴	85	1		1
1782	6	10	或陰或雨	113	7	0	7	0		e
1782	6	11	晴	85	1		1
1782	6	12	晴	85	1		1
1782	6	13	晴	85	1		1
1782	6	14	晴	85	1		1
1782	6	15	晴	85	1		1
1782	6	16	晴	85	1		1
1782	6	17	晴	85	1		1
1782	6	18	晴	85	1		1
1782	6	19	陰	41	3		3
1782	6	20	晴	85	1		1
1782	6	21	陰	41	3		3
1782	6	22	雨	32	7	32	7	32
1782	6	23	陰	41	3		3
1782	6	24	晴	85	1		1
1782	6	25	晴	85	1		1
1782	6	26	晴	85	1		1
1782	6	27	晴	85	1		1
1782	6	28	晴	85	1		1
1782	6	29	晴	85	1		1
1782	6	30	晴	85	1		1
1782	7	1	晴	85	1		1
1782	7	2	晴	85	1		1
1782	7	3	雨	32	7	10	7	10
1782	7	4	陰	41	3		3
1782	7	5	晴	85	1		1
1782	7	6	晴	85	1		1
1782	7	7	晴	85	1		1
1782	7	8	陰	41	3		3
1782	7	9	陰	41	3		3
1782	7	10	雨	32	7	0	7	0		e
1782	7	11	雨	32	7	10	7	10
1782	7	12	雨	32	7	4	7	4
1782	7	13	晴	85	1		1
1782	7	14	陰	41	3		3
1782	7	15	雨	32	7	8	7	8
1782	7	16	雨	32	7	6	7	6
1782	7	17	晴	85	1		1
1782	7	18	雨	32	7	16	7	16	b
1782	7	19	晴	85	1		1
1782	7	20	雨	32	7	32	7	32
1782	7	21	陰	41	3	8	7	8
1782	7	22	晴	85	1		1
1782	7	23	雨	32	7	188	7	188
1782	7	24	雨	32	7	40	7	40
1782	7	25	陰	41	3		3
1782	7	26	陰	41	3		3
1782	7	27	晴	85	1		1
1782	7	28	晴	85	1		1
1782	7	29	陰	41	3		3
1782	7	30	或雨或晴	109	7	6	7	6
1782	7	31	晴	85	1		1
1782	8	1	晴	85	1		1
1782	8	2	晴	85	1		1
1782	8	3	晴	85	1		1
1782	8	4	晴	85	1	10	7	10
1782	8	5	晴	85	1		1
1782	8	6	晴	85	1		1
1782	8	7	晴	85	1		1
1782	8	8	晴	85	1		1
1782	8	9	晴	85	1		1
1782	8	10	晴	85	1		1
1782	8	11	雨	32	7	4	7	4
1782	8	12	晴	85	1		1
1782	8	13	雨	32	7	10	7	10
1782	8	14	雨	32	7	2	7	2
1782	8	15	晴	85	1		1
1782	8	16	晴	85	1		1
1782	8	17	雨	32	7	8	7	8
1782	8	18	雨	32	7	48	7	48
1782	8	19	雨	32	7	37.75	7	37.75
1782	8	20	雨	32	7	48.25	7	48.25
1782	8	21	雨	32	7	6	7	6
1782	8	22	雨	32	7	0	7	0		e
1782	8	23	晴	85	1		1
1782	8	24	晴	85	1		1
1782	8	25	晴	85	1		1
1782	8	26	晴	85	1		1
1782	8	27	晴	85	1		1
1782	8	28	晴	85	1		1
1782	8	29	晴	85	1		1
1782	8	30	晴	85	1		1
1782	8	31	晴	85	1		1
1782	9	1	晴	85	1		1
1782	9	2	雨	32	7	0	7	0		e
1782	9	3	晴	85	1		1
1782	9	4	陰	41	3		3
1782	9	5	晴	85	1		1
1782	9	6	晴	85	1		1
1782	9	7	晴	85	1		1
1782	9	8	晴	85	1		1
1782	9	9	晴	85	1	0.5	7	0.5
1782	9	10	晴	85	1	1.5	7	1.5
1782	9	11	0	5	0		1		d
1782	9	12	晴	85	1	9.8	7	9.8
1782	9	13	雨	32	7	12.2	7	12.2
1782	9	14	雨	32	7	2	7	2
1782	9	15	晴	85	1	25	7	25
1782	9	16	雨	32	7	29	7	29
1782	9	17	晴	85	1		1
1782	9	18	晴	85	1		1
1782	9	19	晴	85	1		1
1782	9	20	雨	32	7	0	7	0		e
1782	9	21	雨	32	7	2	7	2
1782	9	22	晴	85	1	6	7	6
1782	9	23	晴	85	1		1
1782	9	24	晴	85	1		1
1782	9	25	雨	32	7	3	7	3
1782	9	26	雨	32	7	3	7	3
1782	9	27	晴	85	1		1
1782	9	28	晴	85	1		1
1782	9	29	晴	85	1		1
1782	9	30	晴	85	1		1
1782	10	1	晴	85	1		1
1782	10	2	晴	85	1		1
1782	10	3	晴	85	1		1
1782	10	4	0	5	0		1		d
1782	10	5	晴	85	1		1
1782	10	6	陰	41	3		3
1782	10	7	晴	85	1		1
1782	10	8	雨	32	7	0	7	0		e
1782	10	9	晴	85	1		1
1782	10	10	晴	85	1		1
1782	10	11	晴	85	1		1
1782	10	12	晴	85	1		1
1782	10	13	晴	85	1		1
1782	10	14	晴	85	1		1
1782	10	15	晴	85	1		1
1782	10	16	陰	41	3		3
1782	10	17	晴	85	1		1
1782	10	18	晴	85	1		1
1782	10	19	晴	85	1		1
1782	10	20	晴	85	1		1
1782	10	21	晴	85	1		1
1782	10	22	晴	85	1		1
1782	10	23	雨	32	7	10	7	10
1782	10	24	晴	85	1		1
1782	10	25	陰	41	3		3
1782	10	26	晴	85	1		1
1782	10	27	晴	85	1		1
1782	10	28	晴	85	1		1
1782	10	29	晴	85	1		1
1782	10	30	晴	85	1		1
1782	10	31	晴	85	1		1
1782	11	1	晴	85	1		1
1782	11	2	晴	85	1		1
1782	11	3	晴	85	1		1
1782	11	4	晴	85	1		1
1782	11	5	晴	85	1		1
1782	11	6	陰	41	3		3
1782	11	7	晴	85	1		1
1782	11	8	晴	85	1		1
1782	11	9	或晴或雨	119	7	4	7	4
1782	11	10	晴	85	1		1
1782	11	11	晴	85	1		1
1782	11	12	晴	85	1		1
1782	11	13	晴	85	1		1
1782	11	14	晴	85	1		1
1782	11	15	晴	85	1		1
1782	11	16	晴	85	1		1
1782	11	17	晴	85	1		1
1782	11	18	晴	85	1		1
1782	11	19	雨	32	7	4	7	4
1782	11	20	晴	85	1		1
1782	11	21	晴	85	1		1
1782	11	22	晴	85	1		1
1782	11	23	晴	85	1	2	7	2
1782	11	24	晴	85	1		1
1782	11	25	雨	32	7	3.75	7	3.75
1782	11	26	陰	41	3	2.25	7	2.25
1782	11	27	晴	85	1		1
1782	11	28	晴	85	1		1
1782	11	29	晴	85	1		1
1782	11	30	或陰或雨	113	7	0	7	0		e
1782	12	1	陰	41	3	3.33333	7	3.33333
1782	12	2	雨	32	7	24.6667	7	24.6667
1782	12	3	晴	85	1		1
1782	12	4	晴	85	1		1
1782	12	5	晴	85	1		1
1782	12	6	陰	41	3		3
1782	12	7	雨	32	7	14	7	14
1782	12	8	晴	85	1		1
1782	12	9	晴	85	1		1
1782	12	10	晴	85	1		1
1782	12	11	晴	85	1		1
1782	12	12	晴	85	1		1
1782	12	13	雨	32	7	4	7	4
1782	12	14	晴	85	1		1
1782	12	15	陰	41	3		3
1782	12	16	晴	85	1		1
1782	12	17	晴	85	1		1
1782	12	18	晴	85	1		1
1782	12	19	晴	85	1		1
1782	12	20	雨	32	7	0	7	0		e
1782	12	21	晴	85	1		1
1782	12	22	晴	85	1		1
1782	12	23	晴	85	1		1
1782	12	24	晴	85	1		1
1782	12	25	晴	85	1		1
1782	12	26	雪	21	8	0	8	0		e
1782	12	27	晴	85	1		1
1782	12	28	晴	85	1		1
1782	12	29	晴	85	1		1
1782	12	30	晴	85	1		1
1782	12	31	晴	85	1		1
1783	1	1	晴	85	1		1
1783	1	2	晴	85	1		1
1783	1	3	晴	85	1		1
1783	1	4	晴	85	1		1
1783	1	5	晴	85	1		1
1783	1	6	晴	85	1		1
1783	1	7	晴	85	1		1
1783	1	8	晴	85	1		1
1783	1	9	晴	85	1		1
1783	1	10	晴	85	1		1
1783	1	11	晴	85	1		1
1783	1	12	晴	85	1		1
1783	1	13	晴	85	1		1
1783	1	14	晴	85	1		1
1783	1	15	晴	85	1		1
1783	1	16	晴	85	1		1
1783	1	17	晴	85	1		1
1783	1	18	晴	85	1		1
1783	1	19	陰	41	3		3
1783	1	20	晴	85	1		1
1783	1	21	晴	85	1		1
1783	1	22	晴	85	1		1
1783	1	23	晴	85	1		1
1783	1	24	晴夜微雪	90	8	0	8	0		e
1783	1	25	晴	85	1		1
1783	1	26	晴	85	1		1
1783	1	27	晴	85	1		1
1783	1	28	晴	85	1		1
1783	1	29	晴	85	1		1
1783	1	30	晴	85	1		1
1783	1	31	晴	85	1		1
1783	2	1	晴	85	1		1
1783	2	2	0	5	0		1		d
1783	2	3	晴	85	1		1
1783	2	4	晴	85	1		1
1783	2	5	晴	85	1		1
1783	2	6	晴	85	1		1
1783	2	7	晴	85	1		1
1783	2	8	晴	85	1		1
1783	2	9	晴	85	1		1
1783	2	10	晴	85	1		1
1783	2	11	晴	85	1		1
1783	2	12	晴	85	1		1
1783	2	13	晴	85	1		1
1783	2	14	晴	85	1		1
1783	2	15	陰	41	3		3
1783	2	16	或陰或雪	112	8	0	8	0		e
1783	2	17	晴	85	1		1
1783	2	18	晴	85	1		1
1783	2	19	晴	85	1		1
1783	2	20	陰	41	3		3
1783	2	21	晴	85	1		1
1783	2	22	晴	85	1		1
1783	2	23	晴	85	1		1
1783	2	24	晴	85	1		1
1783	2	25	晴	85	1		1
1783	2	26	雪	21	8	0	8	0		e
1783	2	27	晴	85	1		1
1783	2	28	晴	85	1		1
1783	3	1	晴	85	1		1
1783	3	2	晴	85	1		1
1783	3	3	晴	85	1		1
1783	3	4	晴	85	1		1
1783	3	5	晴	85	1		1
1783	3	6	晴	85	1		1
1783	3	7	或陰或雨	113	7	0	7	0		e
1783	3	8	晴	85	1		1
1783	3	9	晴	85	1		1
1783	3	10	雨	32	7	0	7	0		e
1783	3	11	陰	41	3		3
1783	3	12	晴	85	1		1
1783	3	13	晴	85	1		1
1783	3	14	晴	85	1		1
1783	3	15	晴	85	1		1
1783	3	16	晴	85	1		1
1783	3	17	晴	85	1		1
1783	3	18	晴	85	1		1
1783	3	19	或雨或晴	109	7	2	7	2
1783	3	20	陰	41	3		3
1783	3	21	晴	85	1		1
1783	3	22	晴	85	1		1
1783	3	23	晴	85	1		1
1783	3	24	晴	85	1		1
1783	3	25	晴	85	1		1
1783	3	26	晴	85	1		1
1783	3	27	晴	85	1		1
1783	3	28	晴	85	1		1
1783	3	29	晴	85	1		1
1783	3	30	晴	85	1		1
1783	3	31	晴	85	1		1
1783	4	1	晴	85	1		1
1783	4	2	雨	32	7	6	7	6
1783	4	3	或雨或陰	107	7	14	7	14
1783	4	4	晴	85	1	10	7	10
1783	4	5	晴	85	1		1
1783	4	6	陰	41	3		3
1783	4	7	晴	85	1		1
1783	4	8	晴	85	1		1
1783	4	9	晴	85	1		1
1783	4	10	晴	85	1		1
1783	4	11	晴	85	1		1
1783	4	12	陰	41	3		3
1783	4	13	晴	85	1	8	7	8
1783	4	14	晴	85	1		1
1783	4	15	晴	85	1		1
1783	4	16	晴	85	1		1
1783	4	17	晴	85	1		1
1783	4	18	晴	85	1		1
1783	4	19	陰	41	3		3
1783	4	20	晴	85	1		1
1783	4	21	晴	85	1		1
1783	4	22	晴	85	1		1
1783	4	23	晴	85	1		1
1783	4	24	晴	85	1		1
1783	4	25	陰	41	3	1	7	1
1783	4	26	陰	41	3	3	7	3
1783	4	27	晴	85	1		1
1783	4	28	晴	85	1		1
1783	4	29	雨	32	7	5.83333	7	5.83333
1783	4	30	或雨或陰	107	7	4.16667	7	4.16667
1783	5	1	晴	85	1		1
1783	5	2	晴	85	1		1
1783	5	3	晴	85	1		1
1783	5	4	晴	85	1		1
1783	5	5	晴	85	1		1
1783	5	6	雨	32	7	8	7	8
1783	5	7	晴	85	1		1
1783	5	8	雨	32	7	28	7	28
1783	5	9	晴	85	1		1
1783	5	10	晴	85	1		1
1783	5	11	陰	41	3		3
1783	5	12	陰	41	3		3
1783	5	13	晴	85	1		1
1783	5	14	晴	85	1		1
1783	5	15	晴	85	1		1
1783	5	16	晴	85	1		1
1783	5	17	晴	85	1		1
1783	5	18	陰	41	3		3
1783	5	19	晴	85	1		1
1783	5	20	晴	85	1		1
1783	5	21	晴	85	1		1
1783	5	22	晴	85	1		1
1783	5	23	雨	32	7	0	7	0		e
1783	5	24	或陰或晴	115	3		3
1783	5	25	或陰	110	3		3
1783	5	26	晴	85	1		1
1783	5	27	晴	85	1		1
1783	5	28	或雨或晴	109	7	4	7	4
1783	5	29	晴	85	1		1
1783	5	30	晴	85	1		1
1783	5	31	晴	85	1		1
1783	6	1	晴	85	1		1
1783	6	2	晴	85	1		1
1783	6	3	晴	85	1		1
1783	6	4	晴	85	1		1
1783	6	5	晴	85	1		1
1783	6	6	雨	32	7	2	7	2
1783	6	7	雨	32	7	6	7	6
1783	6	8	晴	85	1		1
1783	6	9	雨	32	7	6	7	6
1783	6	10	晴	85	1	2	7	2
1783	6	11	晴	85	1		1
1783	6	12	或陰或雨	113	7	2	7	2
1783	6	13	晴	85	1		1
1783	6	14	晴	85	1		1
1783	6	15	晴	85	1		1
1783	6	16	晴	85	1		1
1783	6	17	雨	32	7	28	7	28
1783	6	18	晴	85	1		1
1783	6	19	晴	85	1		1
1783	6	20	晴	85	1		1
1783	6	21	晴	85	1		1
1783	6	22	晴	85	1		1
[truncated: 45,481 more rows]

## Sheet: monthly_data
yy	mm	rfq	rrn
1778	1	2	0
1778	2	5	32
1778	3	1	0
1778	4	3	16
1778	5	4	60
1778	6	8	118
1778	7	18	256
1778	8	11	184
1778	9	9	64
1778	10	5	24
1778	11	4	4
1778	12	3	0
1779	1	1	0
1779	2	2	0
1779	3	8	96
1779	4	9	62
1779	5	6	30
1779	6	9	290
1779	7	8	104
1779	8	11	154
1779	9	7	40
1779	10	7	95.6667
1779	11	6	52
1779	12	2	10
1780	1	4	2
1780	2	3	4
1780	3	4	10
1780	4	7	66
1780	5	6	36
1780	6	6	74
1780	7	12	236
1780	8	10	124
1780	9	8	118
1780	10	4	12
1780	11	12	38
1780	12	0	0
1781	1	2	6
1781	2	7	14
1781	3	8	44
1781	4	4	36
1781	5	11	52
1781	6	7	260
1781	7	18	390
1781	8	12	212
1781	9	10	214
1781	10	2	4
1781	11	7	14
1781	12	3	22
1782	1	5	24
1782	2	3	4
1782	3	6	8
1782	4	2	4
1782	5	6	24
1782	6	3	38
1782	7	12	328
1782	8	10	174
1782	9	13	94
1782	10	2	10
1782	11	6	16
1782	12	6	46
1783	1	1	0
1783	2	2	0
1783	3	3	2
1783	4	8	52
1783	5	4	40
1783	6	7	122
1783	7	8	92
1783	8	15	382
1783	9	5	58
1783	10	5	94
1783	11	3	6
1783	12	2	0
1784	1	2	0
1784	2	6	60
1784	3	4	8
1784	4	7	98
1784	5	8	84
1784	6	8	158
1784	7	17	361.333
1784	8	12	108
1784	9	13	420
1784	10	4	92
1784	11	6	82
1784	12	6	8
1785	1	3	0
1785	2	1	0
1785	3	5	8
1785	4	9	42
1785	5	4	66
1785	6	13	81
1785	7	13	247
1785	8	7	40
1785	9	8	78
1785	10	2	94
1785	11	3	18
1785	12	7	8
1786	1	1	0
1786	2	1	0
1786	3	4	9
1786	4	4	31
1786	5	5	86
1786	6	5	76
1786	7	18	366
1786	8	9	188
1786	9	5	32
1786	10	3	8
1786	11	4	2
1786	12	4	18
1787	1	4	0
1787	2	1	0
1787	3	6	46
1787	4	4	52
1787	5	7	16
1787	6	12	395
1787	7	21	707
1787	8	18	342
1787	9	8	284
1787	10	5	14
1787	11	6	36
1787	12	0	0
1788	1	2	40
1788	2	3	18
1788	3	4	48
1788	4	4	26
1788	5	12	88
1788	6	10	98
1788	7	16	354
1788	8	7	124
1788	9	7	228
1788	10	4	50
1788	11	2	14
1788	12	0	0
1789	1	0	0
1789	2	0	0
1789	3	4	28
1789	4	8	200
1789	5	7	64
1789	6	8	202
1789	7	17	438
1789	8	14	296
1789	9	10	50
1789	10	4	54
1789	11	5	20
1789	12	2	18
1790	1	1	4
1790	2	1	0
1790	3	7	19
1790	4	6	69
1790	5	5	96
1790	6	6	106
1790	7	14	340.667
1790	8	11	113.333
1790	9	5	18
1790	10	0	0
1790	11	2	14
1790	12	1	0
1791	1	3	30
1791	2	1	0
1791	3	4	12
1791	4	6	20
1791	5	8	138
1791	6	7	182
1791	7	22	370.667
1791	8	18	619.333
1791	9	14	130
1791	10	8	114
1791	11	4	50
1791	12	5	80
1792	1	2	0
1792	2	2	0
1792	3	7	26
1792	4	6	44
1792	5	5	98
1792	6	9	130.25
1792	7	20	745.75
1792	8	8	238
1792	9	11	214.917
1792	10	4	23.75
1792	11	2	14
1792	12	2	0
1793	1	0	0
1793	2	0	0
1793	3	4	22
1793	4	7	108
1793	5	11	116.5
1793	6	10	196.5
1793	7	8	244
1793	8	5	38
1793	9	10	160
1793	10	5	48
1793	11	3	30
1793	12	4	17
1794	1	3	25
1794	2	3	6
1794	3	4	16
1794	4	5	38
1794	5	9	134
1794	6	13	224.75
1794	7	11	305.25
1794	8	6	232
1794	9	6	104.5
1794	10	7	87.5
1794	11	11	68
1794	12	9	20
1795	1	3	2
1795	2	3	6
1795	3	5	50
1795	4	2	11
1795	5	10	63
1795	6	10	92
1795	7	15	346
1795	8	12	184
1795	9	1	22
1795	10	4	26
1795	11	9	52
1795	12	1	0
1796	1	0	0
1796	2	2	8
1796	3	11	130
1796	4	10	84
1796	5	7	59
1796	6	11	325
1796	7	9	278
1796	8	12	262
1796	9	7	64
1796	10	7	110.333
1796	11	7	90
1796	12	6	0
1797	1	2	6
1797	2	1	0
1797	3	2	62
1797	4	9	76
1797	5	0	0
1797	6	12	145.75
1797	7	16	265.5
1797	8	13	207
1797	9	9	117
1797	10	3	8
1797	11	8	30
1797	12	2	0
1798	1	4	0
1798	2	3	22
1798	3	3	17.25
1798	4	7	76.75
1798	5	3	92
1798	6	3	25
1798	7	22	465.232
1798	8	5	130
1798	9	11	164
1798	10	5	14
1798	11	10	68
1798	12	8	98
1799	1	2	16
1799	2	1	2
1799	3	6	11.5
1799	4	6	91.0909
1799	5	8	50
1799	6	6	178.438
1799	7	14	418.562
1799	8	14	279
1799	9	3	16
1799	10	7	52
1799	11	6	58
1799	12	5	28
1800	1	2	8
1800	2	0	0
1800	3	5	18
1800	4	5	160
1800	5	6	66
1800	6	6	50
1800	7	16	516
1800	8	18	388
1800	9	9	248
1800	10	7	90
1800	11	3	22
1800	12	3	16
1801	1	0	0
1801	2	5	38
1801	3	1	4
1801	4	2	42
1801	5	4	74
1801	6	7	74
1801	7	10	240
1801	8	7	268
1801	9	5	94
1801	10	8	60
1801	11	8	38
1801	12	4	6
1802	1	1	12
1802	2	0	0
1802	3	3	62
1802	4	8	94
1802	5	9	106
1802	6	11	182
1802	7	9	506
1802	8	11	284
1802	9	5	66
1802	10	8	32
1802	11	10	76
1802	12	7	0
1803	1	4	12
1803	2	5	0
1803	3	6	56
1803	4	5	62
1803	5	8	36
1803	6	6	64
1803	7	15	311
1803	8	9	103
1803	9	6	94
1803	10	9	100
1803	11	7	72
1803	12	2	6
1804	1	1	0
1804	2	3	0
1804	3	2	8
1804	4	9	86
1804	5	4	57.3333
1804	6	3	48.6667
1804	7	20	579.333
1804	8	12	368.667
1804	9	7	56
1804	10	4	36
1804	11	3	12
1804	12	6	54
1805	1	3	0
1805	2	3	12
1805	3	9	154
1805	4	6	86
1805	5	4	102
1805	6	4	164
1805	7	10	256
1805	8	16	284
1805	9	7	176
1805	10	10	76.75
1805	11	11	119.25
1805	12	2	20
1806	1	3	6
1806	2	4	20
1806	3	7	88
1806	4	8	222.667
1806	5	10	247.333
1806	6	11	342
1806	7	6	62
1806	8	13	284
1806	9	6	238
1806	10	7	74
1806	11	9	88.6667
1806	12	1	10
1807	1	0	0
1807	2	1	0
1807	3	2	14
1807	4	2	38
1807	5	9	96.25
1807	6	8	130.333
1807	7	12	195.667
1807	8	15	446
1807	9	3	34
1807	10	6	50
1807	11	6	34
1807	12	4	8
1808	1	0	0
1808	2	1	0
1808	3	6	28
1808	4	5	86
1808	5	5	44
1808	6	9	114
1808	7	13	460
1808	8	8	162
1808	9	8	48
1808	10	7	54
1808	11	7	64
1808	12	2	6
1809	1	3	10
1809	2	1	0
1809	3	9	82.75
1809	4	8	47.25
1809	5	9	99
1809	6	4	50
1809	7	12	274
1809	8	8	204
1809	9	9	156
1809	10	2	12
1809	11	3	34
1809	12	0	0
1810	1	2	0
1810	2	2	6
1810	3	0	0
1810	4	6	12
1810	5	14	165.75
1810	6	7	32
1810	7	16	582
1810	8	15	522
1810	9	9	252
1810	10	5	88
1810	11	7	30
1810	12	4	4
1811	1	1	0
1811	2	0	0
1811	3	5	96
1811	4	4	30
1811	5	2	8
1811	6	7	52
1811	7	16	628
1811	8	16	340
1811	9	5	78
1811	10	4	61.6667
1811	11	6	54
1811	12	6	16
1812	1	1	0
1812	2	6	76
1812	3	8	100
1812	4	8	99
1812	5	3	67
1812	6	10	101.222
1812	7	9	230
1812	8	6	56
1812	9	8	30
1812	10	6	91.25
1812	11	8	46.75
1812	12	3	4
1813	1	0	0
1813	2	0	0
1813	3	7	119.667
1813	4	3	6
1813	5	6	36
1813	6	5	114
1813	7	16	421.5
1813	8	14	404.5
1813	9	9	48
1813	10	13	46
1813	11	5	20
1813	12	3	18
1814	1	2	4
1814	2	1	4
1814	3	6	48
1814	4	1	4
1814	5	9	34
1814	6	5	56
1814	7	14	204
1814	8	14	598
1814	9	5	94
1814	10	5	62
1814	11	6	34
1814	12	3	10
1815	1	0	0
1815	2	0	0
1815	3	5	46
1815	4	7	38
1815	5	3	24
1815	6	5	152
1815	7	15	352
1815	8	7	283.667
1815	9	7	257.083
1815	10	11	50
1815	11	2	10
1815	12	0	0
1816	1	0	0
1816	2	2	46
1816	3	3	14
1816	4	8	90
1816	5	8	104
1816	6	6	68
1816	7	13	792
1816	8	12	526
1816	9	9	74
1816	10	3	34
1816	11	8	68
1816	12	0	0
1817	1	0	0
1817	2	0	0
1817	3	5	50
1817	4	8	104
1817	5	8	58
1817	6	8	86
1817	7	17	560
1817	8	17	589.75
1817	9	6	124.25
1817	10	5	34
1817	11	6	46
1817	12	2	24
1818	1	0	0
1818	2	2	8
1818	3	2	6
1818	4	4	46
1818	5	10	153
1818	6	4	45
1818	7	14	440
1818	8	14	344
1818	9	8	154
1818	10	7	101
1818	11	7	74.25
1818	12	3	12
1819	1	0	0
1819	2	0	0
1819	3	6	58
1819	4	1	40
1819	5	3	30
1819	6	12	114
1819	7	16	356
1819	8	9	198
1819	9	14	384
1819	10	4	14
1819	11	6	44
1819	12	7	27
1820	1	1	1
1820	2	7	134
1820	3	3	18.25
1820	4	7	77.75
1820	5	6	94
1820	6	10	172
1820	7	19	492
1820	8	9	66
1820	9	13	158
1820	10	6	32
1820	11	4	40
1820	12	0	0
1821	1	1	0
1821	2	6	38
1821	3	1	10
1821	4	8	108
1821	5	8	86
1821	6	5	217.333
1821	7	28	1130.17
1821	8	15	674.5
1821	9	10	172
1821	10	7	106
1821	11	4	28
1821	12	2	6
1822	1	0	0
1822	2	0	0
1822	3	4	92
1822	4	7	46
1822	5	4	84
1822	6	10	150
1822	7	9	96
1822	8	10	146
1822	9	8	90
1822	10	3	26
1822	11	6	42
1822	12	4	12
1823	1	2	4
1823	2	2	30
1823	3	4	76
1823	4	4	22.6667
1823	5	8	88
1823	6	9	146
1823	7	10	328
1823	8	10	121.667
1823	9	10	132.333
1823	10	4	32
1823	11	4	52
1823	12	1	12
1824	1	1	0
1824	2	2	20
1824	3	7	40
1824	4	3	46.7778
1824	5	8	108
1824	6	10	142
1824	7	16	462.333
1824	8	10	265.667
1824	9	4	42
1824	10	9	122
1824	11	6	80
1824	12	7	20
1825	1	1	0
1825	2	0	0
1825	3	0	0
1825	4	5	58
1825	5	6	52
1825	6	2	38
1825	7	11	164
1825	8	16	334
1825	9	5	94
1825	10	4	97.6667
1825	11	7	22.3333
1825	12	4	8
1826	1	0	0
1826	2	2	18
1826	3	2	6
1826	4	4	38
1826	5	5	124
1826	6	13	255.333
1826	7	15	356.667
1826	8	13	268
1826	9	7	46
1826	10	2	6
1826	11	1	6
1826	12	6	8
1827	1	3	0
1827	2	2	0
1827	3	6	36
1827	4	8	110
1827	5	9	244
1827	6	13	248
1827	7	10	230
1827	8	15	406
1827	9	14	576
1827	10	5	44
1827	11	6	42
1827	12	5	36
1828	1	5	80
1828	2	2	0
1828	3	6	36
1828	4	3	40
1828	5	4	40
1828	6	7	106
1828	7	11	390
1828	8	17	568
1828	9	10	250
1828	10	2	6
1828	11	8	52
1828	12	5	34
1829	1	6	6
1829	2	1	0
1829	3	3	58
1829	4	7	70
1829	5	7	110
1829	6	3	76
1829	7	13	218
1829	8	3	72
1829	9	8	202
1829	10	7	116
1829	11	2	8
1829	12	2	8
1830	1	0	0
1830	2	2	0
1830	3	4	12
1830	4	9	106
1830	5	5	20
1830	6	8	60
1830	7	14	462.167
1830	8	13	404.25
1830	9	7	75.75
1830	10	11	136
1830	11	5	12
1830	12	3	8
1831	1	0	0
1831	2	1	22
1831	3	6	52
1831	4	7	56
1831	5	6	132
1831	6	8	170.667
1831	7	11	241.333
1831	8	10	180
1831	9	7	126
1831	10	7	56
1831	11	4	30
1831	12	1	0
1832	1	3	14
1832	2	3	10
1832	3	0	0
1832	4	6	106
1832	5	2	16
1832	6	6	32.5
1832	7	20	1297
1832	8	10	327
1832	9	13	230
1832	10	3	8
1832	11	7	80
1832	12	2	34
1833	1	2	0
1833	2	1	0
1833	3	4	12
1833	4	7	42.25
1833	5	6	102.75
1833	6	6	82
1833	7	10	464
1833	8	17	882
1833	9	5	52
1833	10	3	24.75
1833	11	5	66.3333
1833	12	3	42
1834	1	1	0
1834	2	1	0
1834	3	5	9
1834	4	3	12
1834	5	8	100
1834	6	9	102
1834	7	12	196
1834	8	7	120.667
1834	9	18	245.333
1834	10	5	94
1834	11	3	8
1834	12	7	10
1835	1	4	0
1835	2	1	0
1835	3	5	6
1835	4	6	60
1835	5	6	56
1835	6	10	145.5
1835	7	15	470.5
1835	8	22	592
1835	9	4	48
1835	10	5	18
1835	11	3	22
1835	12	5	10
1836	1	2	0
1836	2	2	0
1836	3	7	36
1836	4	6	132.4
1836	5	5	28
1836	6	8	178
1836	7	17	306
1836	8	6	62
1836	9	2	6
1836	10	0	0
1836	11	7	24
1836	12	1	0
1837	1	1	0
1837	2	3	0
1837	3	3	12
1837	4	4	54
1837	5	2	28
1837	6	8	56
1837	7	12	358
1837	8	10	356
1837	9	3	24
1837	10	5	18
1837	11	6	16
1837	12	3	50
1838	1	8	16
1838	2	1	0
1838	3	8	76
1838	4	2	20
1838	5	4	56
1838	6	2	32
1838	7	11	196
1838	8	15	180
1838	9	9	56
1838	10	5	39
1838	11	8	47
1838	12	4	44
1839	1	4	10
1839	2	2	8
1839	3	5	252
1839	4	7	46
1839	5	11	310
1839	6	14	258
1839	7	15	458
1839	8	18	482
1839	9	4	28
1839	10	3	10
1839	11	5	68
1839	12	4	12
1840	1	1	0
1840	2	2	0
1840	3	3	34.75
1840	4	7	52
1840	5	8	72
1840	6	6	215.667
1840	7	14	240.333
1840	8	5	94
1840	9	9	82
1840	10	5	60
1840	11	9	130
1840	12	4	22
1841	1	2	0
1841	2	1	0
1841	3	4	34
1841	4	8	132
1841	5	5	82
1841	6	9	126
1841	7	15	142
1841	8	13	172
1841	9	9	58
1841	10	11	144.25
1841	11	4	10
1841	12	2	0
1842	1	5	2
1842	2	5	20
1842	3	2	28
1842	4	7	84
1842	5	3	20
1842	6	6	52
1842	7	17	354
1842	8	14	324
1842	9	9	84
1842	10	4	18
1842	11	8	59.3
1842	12	8	58
1843	1	4	0
1843	2	1	0
1843	3	4	22
1843	4	2	42
1843	5	5	128
1843	6	6	136
1843	7	16	349.333
1843	8	19	446.667
1843	9	8	148
1843	10	9	184
1843	11	7	48
1843	12	2	2
1844	1	6	10
1844	2	3	0
1844	3	5	26
1844	4	9	88
1844	5	9	160.5
1844	6	10	200.5
1844	7	21	269.5
1844	8	16	182
1844	9	3	24
1844	10	11	50
1844	11	9	76
1844	12	3	16
1845	1	3	6
1845	2	2	0
1845	3	9	118
1845	4	8	82
1845	5	4	76
1845	6	5	138
1845	7	12	424
1845	8	11	310
1845	9	6	66
1845	10	4	30
1845	11	2	18
1845	12	2	0
1846	1	4	0
1846	2	3	6
1846	3	2	6
1846	4	9	64
1846	5	9	206
1846	6	11	252
1846	7	20	724.667
1846	8	19	399.333
1846	9	12	206
1846	10	1	2
1846	11	3	20
1846	12	2	6
1847	1	2	2
1847	2	2	6
1847	3	9	120
1847	4	6	90
1847	5	6	62
1847	6	11	82
1847	7	13	361.429
1847	8	13	64
1847	9	13	824
1847	10	0	0
1847	11	2	4
1847	12	5	8
1848	1	4	0
1848	2	2	68
1848	3	2	8
1848	4	5	64
1848	5	3	40
1848	6	8	92
1848	7	10	418
1848	8	14	318
1848	9	6	50
1848	10	7	40
1848	11	11	32
1848	12	4	2
1849	1	4	30
1849	2	6	34
1849	3	7	22.6667
1849	4	8	191.333
1849	5	9	102
1849	6	6	154
1849	7	12	74
1849	8	16	309
1849	9	10	88
1849	10	7	26
1849	11	3	8
1849	12	4	72
1850	1	3	2
1850	2	0	0
1850	3	1	4
1850	4	6	38
1850	5	7	103
1850	6	13	196
1850	7	19	588.333
1850	8	13	343.667
1850	9	9	62
1850	10	7	32
1850	11	10	58
1850	12	3	20
1851	1	3	0
1851	2	0	0
1851	3	8	42
1851	4	8	52
1851	5	6	56
1851	6	4	100
1851	7	15	210
1851	8	19	630
1851	9	11	531.667
1851	10	4	180
1851	11	2	14
1851	12	0	0
1852	1	2	18
1852	2	0	0
1852	3	1	4
1852	4	5	14
1852	5	8	136
1852	6	11	148
1852	7	18	520
1852	8	6	104
1852	9	5	106
1852	10	1	6
1852	11	9	64
1852	12	0	0
1853	1	2	2
1853	2	0	0
1853	3	5	40
1853	4	8	128
1853	5	9	84
1853	6	4	22
1853	7	9	268
1853	8	8	90
1853	9	6	74
1853	10	3	28
1853	11	9	52
1853	12	1	0
1854	1	2	28
1854	2	0	0
1854	3	1	6
1854	4	3	36
1854	5	7	70
1854	6	9	142
1854	7	18	614
1854	8	12	430
1854	9	9	101
1854	10	8	56
1854	11	4	8
1854	12	3	24
1855	1	2	18
1855	2	1	8
1855	3	2	34
1855	4	7	182
1855	5	12	200
1855	6	12	338
1855	7	6	66
1855	8	7	158
1855	9	7	96
1855	10	4	52
1855	11	5	56
1855	12	2	2
1856	1	1	2
1856	2	1	8
1856	3	3	78
1856	4	8	48
1856	5	6	80
1856	6	5	72
1856	7	6	218
1856	8	10	218
1856	9	11	334
1856	10	2	32
1856	11	3	32
1856	12	1	6
1857	1	0	0
1857	2	1	44
1857	3	6	44
1857	4	6	118
1857	5	12	176
1857	6	11	256
1857	7	13	323.333
1857	8	7	238
1857	9	10	366
1857	10	7	128
1857	11	0	0
1857	12	3	30
1858	1	3	14
1858	2	0	0
1858	3	4	12
1858	4	6	62
1858	5	5	58
1858	6	7	168
1858	7	10	316
1858	8	8	174
1858	9	9	150
1858	10	7	36.3333
1858	11	10	60
1858	12	6	16
1859	1	3	0
1859	2	0	0
1859	3	1	6
1859	4	10	162
1859	5	5	68
1859	6	14	188
1859	7	18	412
1859	8	9	250
1859	9	4	96
1859	10	4	12
1859	11	6	50
1859	12	1	6
1860	1	0	0
1860	2	3	10
1860	3	5	12
1860	4	6	86
1860	5	10	90
1860	6	6	76
1860	7	19	736
1860	8	24	484.406
1860	9	5	44
1860	10	10	52
1860	11	4	44
1860	12	3	14
1861	1	0	0
1861	2	3	30
1861	3	0	0
1861	4	7	72
1861	5	4	68
1861	6	9	298
1861	7	11	146
1861	8	6	96
1861	9	7	84
1861	10	3	24
1861	11	8	58.25
1861	12	5	29.75
1862	1	0	0
1862	2	2	4
1862	3	1	2
1862	4	7	86
1862	5	10	96
1862	6	3	20
1862	7	19	670
1862	8	14	168
1862	9	12	189.462
1862	10	2	14
1862	11	1	2
1862	12	2	20
1863	1	0	0
1863	2	2	2
1863	3	7	46
1863	4	2	8
1863	5	5	30
1863	6	10	182
1863	7	19	472
1863	8	13	436
1863	9	3	30
1863	10	3	18
1863	11	4	10
1863	12	5	32
1864	1	0	0
1864	2	3	10
1864	3	3	35.1667
1864	4	5	116.833
1864	5	5	66
1864	6	6	66
1864	7	12	208
1864	8	13	151
1864	9	7	99
1864	10	9	94
1864	11	5	42
1864	12	7	77.75
1865	1	3	36
1865	2	2	16
1865	3	2	26
1865	4	12	134
1865	5	7	78
1865	6	3	52
1865	7	9	178
1865	8	22	796
1865	9	11	308
1865	10	6	37.6154
1865	11	5	48
1865	12	1	22
1866	1	2	26
1866	2	4	16
1866	3	2	68
1866	4	4	50
1866	5	3	78
1866	6	8	28
1866	7	12	254
1866	8	10	186
1866	9	1	24
1866	10	4	16
1866	11	4	18
1866	12	0	0
1867	1	1	0
1867	2	3	30
1867	3	2	4
1867	4	6	74
1867	5	4	78
1867	6	4	172
1867	7	12	590
1867	8	9	295.667
1867	9	5	82.3333
1867	10	7	64
1867	11	10	48
1867	12	3	8
1868	1	3	22
1868	2	3	26
1868	3	5	80
1868	4	5	32
1868	5	8	99.8
1868	6	14	266
1868	7	19	558.7
1868	8	16	441.75
1868	9	3	50
1868	10	8	52.6136
1868	11	4	39.75
1868	12	5	24
1869	1	0	0
1869	2	2	6
1869	3	2	4
1869	4	9	58
1869	5	9	69.25
1869	6	11	152.75
1869	7	15	274
1869	8	9	166
1869	9	7	142
1869	10	2	22
1869	11	3	6
1869	12	2	4
1870	1	3	18
1870	2	7	58
1870	3	2	14.4444
1870	4	8	63.5556
1870	5	2	42
1870	6	9	151
1870	7	5	37
1870	8	6	294
1870	9	9	202
1870	10	2	8
1870	11	2	20
1870	12	3	44
1871	1	0	0
1871	2	1	0
1871	3	2	10
1871	4	5	46
1871	5	8	86
1871	6	9	112
1871	7	10	450
1871	8	17	572
1871	9	9	188
1871	10	4	38
1871	11	8	40
1871	12	2	12
1872	1	1	16
1872	2	0	0
1872	3	9	53.0461
1872	4	12	194
1872	5	5	72
1872	6	4	44
1872	7	13	198
1872	8	8	156
1872	9	4	34
1872	10	9	182
1872	11	11	47.1429
1872	12	8	50
1873	1	4	0
1873	2	1	0
1873	3	4	42
1873	4	9	82
1873	5	4	85.125
1873	6	10	138.875
1873	7	13	220
1873	8	8	264
1873	9	10	262
1873	10	6	98
1873	11	9	64
1873	12	8	38
1874	1	4	0
1874	2	1	0
1874	3	2	6
1874	4	3	22
1874	5	12	154
1874	6	12	358
1874	7	14	470
1874	8	16	536
1874	9	8	78
1874	10	4	30
1874	11	5	58
1874	12	5	10
1875	1	0	0
1875	2	0	0
1875	3	5	70
1875	4	8	104
1875	5	10	172
1875	6	11	152.667
1875	7	14	407.333
1875	8	14	656
1875	9	3	16
1875	10	2	22
1875	11	3	10
1875	12	2	22
1876	1	0	0
1876	2	0	0
1876	3	5	40.8571
1876	4	1	22
1876	5	4	30
1876	6	7	90
1876	7	4	122
1876	8	11	298
1876	9	6	82
1876	10	0	0
1876	11	5	12
1876	12	3	10
1877	1	1	14
1877	2	2	26
1877	3	3	36
1877	4	9	142
1877	5	7	134
1877	6	11	146
1877	7	22	544
1877	8	11	272
1877	9	6	108
1877	10	8	54
1877	11	8	102
1877	12	0	0
1878	1	0	0
1878	2	0	0
1878	3	3	28
1878	4	12	140
1878	5	9	124
1878	6	6	88
1878	7	17	448
1878	8	4	28
1878	9	8	156
1878	10	9	150
1878	11	3	11
1878	12	5	11
1879	1	3	14
1879	2	1	14
1879	3	4	74
1879	4	5	86
1879	5	10	165.333
1879	6	11	212
1879	7	26	1042
1879	8	16	542
1879	9	5	72.3636
1879	10	6	28
1879	11	3	16
1879	12	10	106
1880	1	0	0
1880	2	0	0
1880	3	7	42
1880	4	8	144
1880	5	6	152
1880	6	8	256
1880	7	10	86
1880	8	11	144
1880	9	10	236
1880	10	4	50
1880	11	8	32
1880	12	0	0
1881	1	0	0
1881	2	2	20
1881	3	0	0
1881	4	10	100.75
1881	5	9	83.25
1881	6	4	94
1881	7	14	332
1881	8	15	222
1881	9	9	232
1881	10	6	56
1881	11	4	52
1881	12	1	4
1882	1	3	34
1882	2	2	14
1882	3	2	12
1882	4	7	92
1882	5	3	20
1882	6	4	44
1882	7	8	178
1882	8	12	198
1882	9	2	88.6154
1882	10	5	62
1882	11	5	24
1882	12	2	10
1883	1	0	0
1883	2	4	24
1883	3	2	24
1883	4	4	86
1883	5	8	34
1883	6	7	26
1883	7	11	366
1883	8	6	170
1883	9	6	96
1883	10	10	84
1883	11	6	18
1883	12	0	0
1884	1	1	24
1884	2	0	0
1884	3	3	8
1884	4	9	74
1884	5	8	166
1884	6	8	146
1884	7	13	396.875
1884	8	8	245
1884	9	11	161
1884	10	4	48
1884	11	4	10
1884	12	0	0
1885	1	0	0
1885	2	0	0
1885	3	2	16
1885	4	5	44
1885	5	8	50
1885	6	1	0
1885	7	19	676
1885	8	17	394
1885	9	8	184
1885	10	1	12
1885	11	5	14
1885	12	2	18
1886	1	0	0
1886	2	0	0
1886	3	1	18
1886	4	7	119.333
1886	5	6	84.6667
1886	6	13	342
1886	7	12	159.25
1886	8	10	238.75
1886	9	10	148
1886	10	6	22.25
1886	11	6	35.75
1886	12	2	4
1887	1	0	0
1887	2	0	0
1887	3	2	6
1887	4	8	81.9359
1887	5	4	20
1887	6	3	47
1887	7	9	178
1887	8	17	337.133
1887	9	5	43.5
1887	10	1	30
1887	11	5	26
1887	12	2	8
1888	1	0	0
1888	2	0	0
1888	3	1	8
1888	4	4	64
1888	5	5	32
1888	6	7	28
1888	7	12	396.125
1888	8	8	120
1888	9	6	190
1888	10	7	20
1888	11	3	18
1888	12	2	16
1889	1	3	4
1889	2	0	0
1889	3	3	0
1889	4	4	16
1889	5	3	54
1889	6	11	140
1889	7	21	430
1889	8	6	26
1889	9	5	62
1889	10	6	62
1889	11	3	70
1889	12	0	0
1890	1	0	0
1890	2	6	22
1890	3	4	22
1890	4	10	74
1890	5	8	114
1890	6	8	286
1890	7	8	205.333
1890	8	17	144
1890	9	7	56.4
1890	10	5	32
1890	11	4	26
1890	12	10	104
1891	1	2	0
1891	2	3	18
1891	3	3	22
1891	4	1	36
1891	5	5	110
1891	6	10	172
1891	7	12	340.917
1891	8	12	262.75
1891	9	7	130.833
1891	10	3	26
1891	11	3	28
1891	12	8	88
1892	1	0	0
1892	2	0	0
1892	3	2	8
1892	4	8	88
1892	5	3	38.5
1892	6	4	73.5
1892	7	8	326.5
1892	8	13	417.5
1892	9	6	62.6667
1892	10	2	24
1892	11	6	26
1892	12	1	10
1893	1	3	14
1893	2	0	0
1893	3	0	0
1893	4	3	22
1893	5	11	171.667
1893	6	8	116
1893	7	10	150.75
1893	8	10	204
1893	9	18	286.5
1893	10	7	58
1893	11	6	32
1893	12	3	6
1894	1	0	0
1894	2	0	0
1894	3	7	50
1894	4	3	18
1894	5	6	6
1894	6	7	360
1894	7	5	59
1894	8	1	0
1894	9	0	0
1894	10	0	0
1894	11	2	10
1894	12	0	0
1895	1	0	0
1895	2	0	0
1895	3	5	32
1895	4	5	64
1895	5	9	92
1895	6	6	48
1895	7	7	220
1895	8	11	350
1895	9	7	121
1895	10	2	11
1895	11	2	6
1895	12	0	0
1896	1	2	2
1896	2	2	4
1896	3	2	2
1896	4	8	122
1896	5	3	32
1896	6	16	366
1896	7	15	200
1896	8	10	212
1896	9	11	38
1896	10	6	42
1896	11	3	20
1896	12	1	4
1897	1	2	20
1897	2	1	4
1897	3	3	32
1897	4	4	44
1897	5	5	40
1897	6	4	50
1897	7	17	678
1897	8	18	290
1897	9	1	14
1897	10	4	20
1897	11	11	50
1897	12	1	0
1898	1	2	0
1898	2	1	10
1898	3	1	0
1898	4	5	74
1898	5	4	24
1898	6	8	148
1898	7	13	370
1898	8	14	284
1898	9	5	132
1898	10	0	0
1898	11	2	4
1898	12	0	0
1899	1	0	0
1899	2	3	36
1899	3	0	0
1899	4	3	6
1899	5	2	33
1899	6	13	289
1899	7	9	172
1899	8	15	240
1899	9	3	6
1899	10	1	4
1899	11	0	0
1899	12	2	20
1900	1	2	0
1900	2	0	0
1900	3	6	31.3333
1900	4	5	30.6667
1900	5	6	86
1900	6	2	46
1900	7	11	132
1900	8	6	64
1900	9	4	88
1900	10	2	22
1900	11	0	0
1900	12	0	0
1901	1	4	30
1901	2	1	0
1901	3	3	20
1901	4	4	54
1901	5	5	52
1901	6	4	12
1901	7	3	66
1901	8	7	66
1901	9	2	8
1901	10	5	40
1901	11	4	28
1901	12	0	0
1902	1	0	0
1902	2	1	10
1902	3	5	32
1902	4	3	18
1902	5	10	80
1902	6	7	86
1902	7	8	252
1902	8	9	114
1902	9	6	68
1902	10	1	24
1902	11	5	30.8
1902	12	1	9.2
1903	1	2	16
1903	2	2	20
1903	3	1	14
1903	4	4	66
1903	5	10	336
1903	6	0	0
1903	7	9	304
1903	8	14	198
1903	9	8	186
1903	10	3	2
1903	11	0	0
1903	12	2	26
1904	1	0	0
1904	2	2	10
1904	3	3	12
1904	4	6	102
1904	5	10	40
1904	6	4	27.75
1904	7	13	276.25
1904	8	5	132
1904	9	2	20
1904	10	2	20
1904	11	2	0
1904	12	2	8
1905	1	0	0
1905	2	2	0
1905	3	3	18
1905	4	6	37.6667
1905	5	10	166.333
1905	6	11	56
1905	7	21	306
1905	8	7	216
1905	9	8	274
1905	10	6	24
1905	11	2	34
1905	12	4	34
1906	1	5	16
1906	2	3	14
1906	3	3	10
1906	4	4	22
1906	5	5	120
1906	6	4	13
1906	7	4	41
1906	8	9	210.667
1906	9	6	181.333
1906	10	3	10
1906	11	1	0
1906	12	4	18
1907	1	3	0
1907	2	1	0
1907	3	2	12
1907	4	6	128
1907	5	12	123
1907	6	5	34
1907	7	8	184.833
1907	8	7	167.167
1907	9	2	0
1907	10	7	56
1907	11	5	40
1907	12	0	0

## Sheet: weather_code
code number	original code	weather expression	frequency
WC_001	〈○〉 晴	syntex error -> clear	1
WC_002	〈雨〉	syntex error -> rain	1
WC_003	〈晴〉	syntex error -> clear	9
WC_004	<雨>	syntex error -> rain	1
WC_005	0	missing	1565
WC_006	m	no document	444
WC_007	年晴(misspell)	syntex error -> clear	1
WC_008	雷	lightning	1
WC_009	雷雹	lightning & thunder	1
WC_010	霧氣	fog	1
WC_011	微雪	snow	1
WC_012	乍雪	snow	1
WC_013	乍雨乍陰	rain or cloudy	1
WC_014	乍雨乍晴	rain or clear	2
WC_015	乍雨旋晴	rain or clear	1
WC_016	乍陰	cloudy	2
WC_017	乍陰乍晴	cloudy or clear	2
WC_018	乍晴乍雨	clear and rain	1
WC_019	乍晴乍陰	clear or cloudy	1
WC_020	霜	froast	6
WC_021	雪	snow	296
WC_022	雪雨	snow-rain (sleet)	1
WC_023	小豆	hail	1
WC_024	小雪	light snow	0
WC_025	灑雪	sprinkling snow	1
WC_026	灑雨	sprinkling	1
WC_027	時	syntex error-> clear	2
WC_028	時[晴]	syntex error -> clear	5
WC_029	夜雨	night rain	2
WC_030	夜雨晝晴	night rain or day cloudy	1
WC_031	夜風雪	night windy snow	1
WC_032	雨	rain	5842
WC_033	雨雷	rain with lightning	6
WC_034	雨雹	rain with thunder	2
WC_035	雨雪	rain-snow (sleet)	3
WC_036	雨雪交下	rain-snow	9
WC_037	雨晴	rain the clear	4
WC_038	雲	cloudy	1
WC_039	月食	lunar eclipse	4
WC_040	蔭	syntex error -> cloudy	0
WC_041	陰	cloudy	2112
WC_042	陰雪	cloudy or snow	8
WC_043	陰雪雨	cloudy or snow-rain	1
WC_044	陰灑雨	cloudy or sprinkling	3
WC_045	陰雨	cloudy or rain	25
WC_046	陰雨晴	cloudy rain then clear	1
WC_047	陰晴	cloudy or clear	6
WC_048	陰風	cloudy and windy	1
WC_049	陰風雪	cloudy wind-snow	1
WC_050	日食	solar eclipse	2
WC_051	朝霧夕陰	mornig fog evening cloudy	1
WC_052	朝雪暮陰	mornig snow then evening cloudy	0
WC_053	朝雪暮晴	mornig snow then evening clear	1
WC_054	早雨	early morning rain	1
WC_055	早雨晩晴	early morning rain then evening clear	1
WC_056	朝雨晩晴	morning rain then evening clear	1
WC_057	朝雨暮雪	morning rain then late snow	0
WC_058	朝雨暮陰	morning rain then late coludy	1
WC_059	朝雨暮晴	morning rain then late clear	12
WC_060	朝雨夕晴	morning rain then evening clear	1
WC_061	朝雨夜晴	morning rain then night clear	1
WC_062	朝雨午晴	morning rain then afternoon clear	1
WC_063	朝雨晝晴	morning rain then afternoon clear	4
WC_064	早陰	early morning cloudy	1
WC_065	朝陰晩風	morning cloudy then late windy	1
WC_066	朝陰暮雨	morning cloudy then late rain	4
WC_067	朝陰暮晴	morning cloudy then late clear	7
WC_068	朝陰晝晴	morning cloudy then afternoon rain	1
WC_069	早晴晩雨	early clear then late rain	1
WC_070	朝晴晩雨	morning clear then late rain	1
WC_071	朝晴晩陰	morning clear then late cloudy	1
WC_072	朝晴暮雪	morning clear then late snow	1
WC_073	朝晴暮雨	morning clear then late rain	5
WC_074	朝晴暮陰	morning clear then late cloudy	4
WC_075	朝晴暮陰灑雨	morning clear then late cloudy and sprinkling	1
WC_076	朝晴午雨	moring clear then afternoon rain	1
WC_077	晝雨夜陰	day-time rain then night-time cloudy	18
WC_078	晝雨夜晴	day-time rain then night-time clear	25
WC_079	晝陰夜雪	day-time cloudy then night-time snow	2
WC_080	晝陰夜雨	day-time cloudy then night-time rain	60
WC_081	晝陰夜晴	day-time cloudy then night-time clear	5
WC_082	晝晴夜雪	day-time clear then night-time snow	2
WC_083	晝晴夜雨	day-time clear then night-time rain	208
WC_084	晝晴夜陰	day-time clear then night-time cloudy	8
WC_085	晴	clear	35742
WC_086	晴 日食	clear solar eclipse	1
WC_087	晴[雨]	syntex error -> rain	4
WC_088	淸[晴]	syntex error -> clear	1
WC_089	晴雪	clear then snow	1
WC_090	晴夜微雪	night-time clear and light snow	1
WC_091	晴夜三更下雪	late night snow	1
WC_092	晴陰	clear or cloudy	3
WC_093	晴陰雨	clear-cloudy-rain	2
WC_094	晴而陰	clear and cloudy	1
WC_095	晴風	clear and windy	2
WC_096	晴或雨	clear or rain	1
WC_097	晴或陰	clear or cloudy	1
WC_098	風晴	windy clear	1
WC_099	下雪晩晴	snow then late clear	0
WC_100	或<晴>或雨	clear or rain	1
WC_101	或雪或雨	snow or rain	10
WC_102	或雪或陰	snow or cloudy	5
WC_103	或雪或晴	snow or clear	13
WC_104	或雨或雪	rain or snow	2
WC_105	或雨或陽	rain or clear	0
WC_106	或雨或蔭	syntex error -> rain or cloudy	0
WC_107	或雨或陰	rain or cloudy	38
WC_108	或雨或霽	rain gradually clear	1
WC_109	或雨或晴	rain or clear	128
WC_110	或陰	occasional cloudy	1
WC_111	或陰雨	snow or clear	1
WC_112	或陰或雪	cloudy or snow	12
WC_113	或陰或雨	cloudy or rain	153
WC_114	或陰或情	syntex error -> cloudy or clear	1
WC_115	或陰或晴	cloudy or clear	253
WC_116	或淸[晴]或雨	syntex error -> clear or rain	0
WC_117	或淸[晴]或陰	syntex error -> clear or cloudy	0
WC_118	或晴或雪	clear or snow	6
WC_119	或晴或雨	clear or rain	84
WC_120	或晴或陰	clear or cloudy	240
WC_121	或晴或陰夜雪	clear or cloudy then night snow	0
WC_122	或晴或陰雨	clear or cloudy - rain	1
WC_123	曉雨晩晴	early morning rain then late clear	1
sum			47480
